# Supplementary material for: Robust structural superlubricity under gigapascal pressures
Source: Nat Commun. 2024 Jul 15;15:5952. doi: 10.1038/s41467-024-49914-6 (PMC11251065; doi:10.1038/s41467-024-49914-6)
Supplement: Supplementary file 3 — Source Data [file 41467_2024_49914_MOESM3_ESM.xlsx]

## Sheet: Figure 1c
Normal load (mN)	Pressure (GPa)	Friction (μN)	Sheear stress (kPa)	Standard deviation (kPa)
0.29635	1.46647	0.754324	20.9534	0.885386
0.541918	2.3152	0.750831	20.8564	1.06307
0.791073	3.07991	0.788675	21.9076	1.34092
1.04376	3.75629	0.750151	20.8375	1.61267
1.29844	4.33691	0.752034	20.8898	1.70233
1.54389	4.80048	0.643418	17.8727	0.866266
1.79285	5.17439	0.716725	19.909	1.35066
2.04699	5.45606	0.698514	19.4032	1.40977
2.29729	5.63474	0.700266	19.4518	0.688179
2.5456	5.71513	0.751279	20.8689	1.37082
2.28823	5.62997	0.706634	19.6287	0.719616
2.04869	5.45761	0.691705	19.214	1.10942
1.79322	5.17487	0.693348	19.2597	1.15741
1.54333	4.79952	0.651449	18.0958	1.24751
1.29172	4.32289	0.792121	22.0034	1.84962
1.04269	3.75364	0.742943	20.6373	1.31821
0.789737	3.07607	0.80624	22.3955	1.57748
0.53892	2.30541	0.75455	20.9597	1.39346
0.294373	1.45925	0.763416	21.206	1.00657

## Sheet: Figure 1d
Time (s)	Normal load (mN)	Reciprocating sliding distance (μm)
0.01	10.0004	0.004
0.02	9.99742	0.004
0.03	9.99727	0.004
0.04	9.99798	0.005
0.05	9.99721	0.005
0.06	10.0002	0.005
0.07	10.0004	0.234
0.08	9.99671	0.234
0.09	9.99675	0.372
0.1	10.0002	0.372
0.11	9.99835	0.52
0.12	9.99749	0.675
0.13	9.99544	0.834
0.14	9.99701	0.834
0.15	10.0011	0.834
0.16	9.99698	1.25
0.17	10.0014	1.25
0.18	9.99928	1.439
0.19	10.0011	1.647
0.2	9.99701	1.647
0.21	9.99566	1.647
0.22	9.99883	1.926
0.23	9.99432	2.018
0.24	9.99785	2.018
0.25	9.99815	2.018
0.26	9.9963	2.309
0.27	9.99955	2.309
0.28	10.0002	2.44
0.29	10.0029	2.667
0.3	9.99631	2.805
0.31	9.9974	2.805
0.32	9.99942	2.961
0.33	9.99658	2.961
0.34	9.99698	2.961
0.35	9.99916	3.362
0.36	9.99878	3.474
0.37	10.0005	3.474
0.38	9.99854	3.631
0.39	9.99932	3.631
0.4	9.99723	3.826
0.41	9.99765	3.972
0.42	9.9985	3.972
0.43	9.99603	4.374
0.44	10.0001	4.374
0.45	9.99874	4.374
0.46	9.99831	4.602
0.47	9.99506	4.679
0.48	9.99994	4.679
0.49	10.0007	4.967
0.5	9.99441	5.101
0.51	9.99596	5.101
0.52	9.99536	5.101
0.53	10.001	5.28
0.54	9.99918	5.28
0.55	9.99489	5.496
0.56	9.99854	5.496
0.57	10.0002	5.758
0.58	9.99789	5.758
0.59	9.99876	5.86
0.6	9.99582	6.012
0.61	9.99794	6.012
0.62	10	6.218
0.63	9.9965	6.218
0.64	9.99864	6.54
0.65	9.9979	6.77
0.66	9.99615	6.77
0.67	9.99883	6.933
0.68	9.99385	6.933
0.69	9.99911	7.216
0.7	9.99423	7.332
0.71	9.99691	7.332
0.72	10.0007	7.332
0.73	9.99711	7.624
0.74	10.0005	7.743
0.75	9.99938	7.743
0.76	9.99866	7.765
0.77	10.0008	8.092
0.78	9.99372	8.326
0.79	9.99543	8.326
0.8	9.9956	8.326
0.81	9.99874	8.607
0.82	9.99898	8.758
0.83	10.0004	8.783
0.84	9.99764	9.113
0.85	9.99675	9.113
0.86	9.99683	9.466
0.87	9.9951	9.466
0.88	9.99692	9.626
0.89	9.9983	9.626
0.9	9.99876	9.728
0.91	9.99929	9.911
0.92	9.99702	9.911
0.93	9.99858	10
0.94	9.99677	10
0.95	9.99535	9.805
0.96	9.99882	9.661
0.97	9.99669	9.634
0.98	9.99872	9.634
0.99	9.99641	9.295
1	9.99526	9.295
1.01	10.0003	9.295
1.02	9.99855	8.921
1.03	10.0012	8.921
1.04	9.99586	8.793
1.05	9.99563	8.793
1.06	9.99804	8.793
1.07	9.9956	8.619
1.08	9.99557	8.619
1.09	9.99821	8.619
1.1	9.99471	8.389
1.11	9.99984	8.228
1.12	9.99644	8.228
1.13	9.99947	7.963
1.14	9.9997	7.963
1.15	9.99756	7.821
1.16	9.99614	7.619
1.17	9.9946	7.396
1.18	9.99736	7.396
1.19	9.99889	7.396
1.2	9.99596	7.141
1.21	9.99838	7.034
1.22	9.99649	7.034
1.23	9.99741	7.034
1.24	10.0007	6.767
1.25	9.99708	6.767
1.26	9.99542	6.525
1.27	9.99458	6.387
1.28	9.99708	6.387
1.29	9.99533	6.224
1.3	9.99527	6.017
1.31	9.99648	5.961
1.32	9.99606	5.961
1.33	10.0012	5.961
1.34	10.0013	5.504
1.35	9.99613	5.504
1.36	9.99941	5.323
1.37	9.99637	5.323
1.38	9.99876	5.125
1.39	9.99516	5.125
1.4	9.99858	4.838
1.41	9.99992	4.758
1.42	9.9959	4.758
1.43	10.0001	4.617
1.44	9.99712	4.358
1.45	9.99659	4.358
1.46	9.99925	4.358
1.47	9.99561	4.105
1.48	9.99987	3.893
1.49	9.99792	3.893
1.5	9.99947	3.711
1.51	9.99768	3.451
1.52	10.0006	3.302
1.53	9.99779	3.302
1.54	9.99597	3.275
1.55	9.99893	3.275
1.56	9.99921	3.275
1.57	9.99512	2.862
1.58	9.99808	2.73
1.59	9.99825	2.73
1.6	9.99719	2.51
1.61	9.99574	2.51
1.62	9.99521	2.218
1.63	10.0026	2.218
1.64	9.99868	2.218
1.65	9.99514	2.061
1.66	9.99792	2.061
1.67	10.0008	1.841
1.68	9.99578	1.679
1.69	9.99473	1.679
1.7	10.0001	1.679
1.71	9.99958	1.421
1.72	9.99449	1.421
1.73	9.99946	1.421
1.74	9.99592	1.186
1.75	10.0003	1.06
1.76	9.99454	1.06
1.77	9.99842	0.78
1.78	9.99892	0.78
1.79	9.99642	0.647
1.8	9.9968	0.506
1.81	9.99713	0.213
1.82	10	0.213
1.83	10.0007	0.213
1.84	9.99791	0.213
1.85	9.99993	0.213
1.86	9.99675	0.004
1.87	9.9981	0.004
1.88	9.99838	0.004
1.89	9.99658	0.004
1.9	10.0007	0.004
1.91	10.0022	0.214
1.92	9.99768	0.214
1.93	9.99999	0.214
1.94	10.0019	0.374
1.95	9.99997	0.374
1.96	9.99823	0.374
1.97	9.99863	0.598
1.98	9.99645	0.598
1.99	9.99574	0.76
2	9.99962	0.76
2.01	9.99747	0.76
2.02	9.99432	1.046
2.03	9.99872	1.046
2.04	10.0011	1.172
2.05	9.99823	1.172
2.06	10.0004	1.172
2.07	9.99887	1.44
2.08	9.99707	1.44
2.09	10.0027	1.641
2.1	9.9995	1.641
2.11	9.99695	1.802
2.12	9.99861	1.802
2.13	10.0008	2.037
2.14	10.0005	2.037
2.15	10.0007	2.147
2.16	10	2.147
2.17	9.99742	2.393
2.18	9.99832	2.393
2.19	10.0039	2.642
2.2	9.99734	2.642
2.21	9.99492	2.841
2.22	9.99885	2.957
2.23	9.99738	2.957
2.24	9.99562	2.957
2.25	9.99875	3.215
2.26	9.99719	3.215
2.27	9.99698	3.451
2.28	10.0033	3.451
2.29	10.002	3.451
2.3	9.9985	3.715
2.31	10.0021	3.715
2.32	10.0008	3.856
2.33	9.99957	3.856
2.34	10.0001	4.111
2.35	9.99909	4.111
2.36	9.99367	4.307
2.37	9.99694	4.407
2.38	9.99839	4.5
2.39	9.99462	4.578
2.4	9.9972	4.578
2.41	9.99822	5.004
2.42	9.99801	5.004
2.43	10.0007	5.172
2.44	10.0009	5.172
2.45	9.99763	5.496
2.46	9.9989	5.496
2.47	10.0029	5.658
2.48	9.99834	5.658
2.49	9.99617	5.931
2.5	9.9982	5.931
2.51	9.99664	6.057
2.52	9.99721	6.057
2.53	9.9994	6.238
2.54	9.99664	6.238
2.55	9.99538	6.238
2.56	9.99962	6.485
2.57	9.99766	6.485
2.58	9.99551	6.485
2.59	9.99727	6.759
2.6	9.99775	6.759
2.61	9.99557	6.894
2.62	9.99911	6.894
2.63	9.99854	6.894
2.64	9.99615	7.201
2.65	10.0003	7.201
2.66	10.0039	7.309
2.67	9.99832	7.309
2.68	10.0013	7.309
2.69	10.0024	7.611
2.7	9.99827	7.611
2.71	9.99869	7.611
2.72	9.99919	7.744
2.73	9.99315	7.744
2.74	9.99364	7.968
2.75	9.99688	7.968
2.76	9.99441	7.968
2.77	9.99492	8.147
2.78	9.99808	8.147
2.79	9.99845	8.362
2.8	9.99797	8.532
2.81	10.0037	8.532
2.82	10.0024	8.566
2.83	9.99886	8.566
2.84	10.002	8.974
2.85	10.002	9.104
2.86	9.99763	9.104
2.87	9.99675	9.104
2.88	9.99685	9.424
2.89	9.99452	9.528
2.9	9.99578	9.528
2.91	9.99665	9.528
2.92	9.99446	9.83
2.93	9.99559	9.959
2.94	10.0009	9.959
2.95	9.99789	9.978
2.96	9.99662	9.978
2.97	10.0008	9.978
2.98	9.99819	9.764
2.99	9.99751	9.764
3	10.0024	9.653
3.01	9.99742	9.653
3.02	9.99573	9.653
3.03	9.99928	9.368
3.04	9.99881	9.239
3.05	9.99792	9.239
3.06	9.9991	9.206
3.07	9.99847	9.206
3.08	9.99652	8.85
3.09	9.99899	8.85
3.1	9.99908	8.85
3.11	9.99379	8.63
3.12	9.9966	8.63
3.13	9.99987	8.385
3.14	9.99601	8.385
3.15	9.99764	8.385
3.16	9.99838	8.189
3.17	9.9969	8.189
3.18	9.99931	8.189
3.19	10.0021	7.949
3.2	9.99693	7.949
3.21	9.99647	7.781
3.22	9.99962	7.636
3.23	9.99834	7.501
3.24	9.99709	7.501
3.25	9.9994	7.501
3.26	9.99638	7.194
3.27	9.99532	7.194
3.28	9.99959	6.975
3.29	9.99773	6.975
3.3	9.99299	6.975
3.31	9.99948	6.725
3.32	9.99811	6.585
3.33	9.99612	6.585
3.34	9.99879	6.585
3.35	9.99871	6.318
3.36	9.99632	6.214
3.37	9.99949	6.214
3.38	10.0012	6.214
3.39	9.99708	6.002
3.4	9.99606	6.002
3.41	9.99917	5.754
3.42	9.99814	5.754
3.43	9.99747	5.754
3.44	9.99894	5.512
3.45	9.99656	5.352
3.46	9.99661	5.352
3.47	10.0031	5.3
3.48	9.99968	5.3
3.49	9.99526	5.3
3.5	10.0001	4.91
3.51	9.99891	4.91
3.52	9.99635	4.698
3.53	10.0004	4.535
3.54	9.99635	4.535
3.55	9.99343	4.482
3.56	9.9982	4.482
3.57	9.99989	4.156
3.58	9.9958	3.936
3.59	9.99897	3.936
3.6	10.001	3.877
3.61	9.99758	3.877
3.62	10.0006	3.877
3.63	9.99937	3.475
3.64	9.99644	3.342
3.65	9.99798	3.342
3.66	10.0004	3.139
3.67	9.99726	3.139
3.68	9.99477	2.846
3.69	9.9978	2.846
3.7	9.99671	2.694
3.71	9.9967	2.694
3.72	9.99899	2.694
3.73	9.99703	2.394
3.74	9.99616	2.394
3.75	10.0022	2.394
3.76	9.99958	2.253
3.77	9.99711	2.253
3.78	9.9992	2.013
3.79	9.99933	2.013
3.8	9.99719	1.855
3.81	9.99938	1.855
3.82	9.99849	1.855
3.83	9.99402	1.623
3.84	9.99738	1.623
3.85	10.0001	1.623
3.86	9.99467	1.433
3.87	9.99628	1.433
3.88	9.99836	1.433
3.89	9.99487	1.198
3.9	9.99743	1.198
3.91	9.9984	1.028
3.92	9.99417	1.028
3.93	9.99613	0.895
3.94	10.0014	0.669
3.95	9.9993	0.669
3.96	9.99805	0.57
3.97	9.99949	0.57
3.98	9.99892	0.57
3.99	9.9993	0.154
4	10.001	0.154
4.01	9.99714	0.154
4.02	9.99955	0.003
4.03	9.99822	0.003
4.04	9.99796	0.099
4.05	9.99982	0.174
4.06	9.99689	0.174
4.07	10.0009	0.174
4.08	10.0006	0.174
4.09	9.99667	0.411
4.1	9.99646	0.556
4.11	9.99909	0.556
4.12	9.99744	0.608
4.13	9.99774	0.608
4.14	9.99864	0.963
4.15	9.99641	1.156
4.16	9.9975	1.156
4.17	10.0024	1.156
4.18	10.0004	1.453
4.19	9.99515	1.549
4.2	10.001	1.549
4.21	10.001	1.765
4.22	9.99672	1.765
4.23	9.99897	2.004
4.24	9.9994	2.004
4.25	9.99735	2.213
4.26	9.99933	2.337
4.27	9.99948	2.581
4.28	9.9977	2.581
4.29	9.997	2.581
4.3	10.0013	2.824
4.31	9.99992	2.994
4.32	9.99816	2.994
4.33	9.99993	3.054
4.34	9.99818	3.054
4.35	9.99914	3.425
4.36	10.0012	3.425
4.37	9.99738	3.657
4.38	9.99596	3.657
4.39	9.99963	3.657
4.4	9.99902	3.908
4.41	9.99632	4.039
4.42	9.99969	4.039
4.43	9.9985	4.09
4.44	9.99693	4.09
4.45	10.002	4.453
4.46	10.0003	4.646
4.47	9.99479	4.692
4.48	9.99886	4.692
4.49	9.99975	5.054
4.5	9.99795	5.054
4.51	9.99909	5.225
4.52	9.99879	5.225
4.53	9.99564	5.443
4.54	9.99844	5.443
4.55	10.0004	5.683
4.56	9.997	5.683
4.57	9.99611	5.903
4.58	9.99866	6.121
4.59	9.99809	6.121
4.6	9.99892	6.121
4.61	10	6.325
4.62	9.99621	6.489
4.63	9.99705	6.519
4.64	10.0019	6.519
4.65	9.99882	6.519
4.66	9.99564	6.897
4.67	9.99804	6.897
4.68	9.99799	7.117
4.69	9.99625	7.117
4.7	9.99986	7.357
4.71	9.99835	7.357
4.72	9.99497	7.496
4.73	9.99919	7.496
4.74	10.0016	7.679
4.75	9.99646	7.679
4.76	9.99772	7.679
4.77	9.99957	8.033
4.78	9.9988	8.033
4.79	10.0006	8.162
4.8	10.0007	8.162
4.81	9.99697	8.162
4.82	9.99715	8.445
4.83	10.0018	8.445
4.84	9.99887	8.445
4.85	9.9965	8.578
4.86	9.99913	8.578
4.87	9.99714	8.786
4.88	9.99695	8.942
4.89	9.99948	8.942
4.9	9.99616	8.942
4.91	9.99465	8.942
4.92	9.99998	9.254
4.93	10.0004	9.362
4.94	9.99736	9.362
4.95	9.99974	9.409
4.96	10	9.409
4.97	9.99738	9.768
4.98	10.0018	9.99
4.99	10.0009	9.99
5	9.9979	9.998
5.01	10.0019	9.998
5.02	9.99625	9.837
5.03	9.99666	9.837
5.04	9.99835	9.617
5.05	9.99742	9.617
5.06	9.99814	9.414
5.07	9.99976	9.305
5.08	9.99609	9.208
5.09	9.99628	9.089
5.1	10.0012	9.089
5.11	9.99838	8.667
5.12	9.99506	8.667
5.13	9.99816	8.541
5.14	9.99935	8.268
5.15	9.9955	8.268
5.16	9.9999	8.011
5.17	9.99957	7.881
5.18	9.99685	7.881
5.19	10.0004	7.572
5.2	10.004	7.472
5.21	9.99668	7.472
5.22	9.99694	7.224
5.23	10.0001	7.224
5.24	9.99695	6.977
5.25	9.99759	6.851
5.26	9.99823	6.851
5.27	9.99367	6.554
5.28	9.99625	6.554
5.29	9.99939	6.43
5.3	9.99682	6.43
5.31	9.99563	6.161
5.32	9.9981	6.161
5.33	9.99738	5.948
5.34	9.99715	5.948
5.35	10.0013	5.948
5.36	9.99806	5.698
5.37	9.99583	5.552
5.38	10.0002	5.552
5.39	9.99923	5.526
5.4	9.99508	5.157
5.41	9.99793	5.157
5.42	9.99746	5.157
5.43	9.9955	5.125
5.44	9.99908	4.742
5.45	10	4.742
5.46	9.9946	4.742
5.47	9.99703	4.449
5.48	10.0003	4.37
5.49	9.99836	4.37
5.5	9.99643	4.087
5.51	9.99983	4.087
5.52	9.99731	3.967
5.53	9.99569	3.967
5.54	10.0005	3.668
5.55	9.99667	3.668
5.56	9.99594	3.476
5.57	10.0005	3.476
5.58	9.99864	3.271
5.59	9.99787	3.155
5.6	10.0001	3.155
5.61	9.99906	3.155
5.62	9.99729	2.863
5.63	10.002	2.682
5.64	10.0003	2.682
5.65	9.99544	2.664
5.66	9.99778	2.664
5.67	9.99993	2.664
5.68	9.99513	2.227
5.69	9.99768	2.227
5.7	9.99731	2.081
5.71	9.99493	2.081
5.72	9.99889	1.807
5.73	10.0003	1.807
5.74	9.99616	1.807
5.75	9.99795	1.588
5.76	10.0011	1.447
5.77	9.99923	1.447
5.78	9.99994	1.447
5.79	10.0018	1.165
5.8	9.99695	1.079
5.81	9.997	1.057
5.82	9.99871	0.917
5.83	9.99831	0.544
5.84	9.99864	0.544
5.85	9.99932	0.544
5.86	9.99519	0.252
5.87	9.99595	0.252
5.88	10.0007	0.252
5.89	10.0022	0.252
5.9	9.99702	0.004
5.91	9.99522	0.034
5.92	10.0006	0.034
5.93	9.99899	0.034
5.94	9.99539	0.223
5.95	9.999	0.314
5.96	9.99804	0.496
5.97	9.99678	0.496
5.98	10.0016	0.496
5.99	9.99903	0.805
6	9.99503	0.993
6.01	9.99946	1.139
6.02	10.0022	1.139
6.03	9.99773	1.139
6.04	9.99497	1.435
6.05	9.99885	1.574
6.06	9.99879	1.574
6.07	9.99587	1.603
6.08	9.99898	1.603
6.09	9.99752	1.96
6.1	9.99508	1.96
6.11	9.99912	1.96
6.12	10.0004	2.247
6.13	9.99695	2.414
6.14	9.99887	2.464
6.15	10	2.464
6.16	9.99638	2.464
6.17	9.99782	2.793
6.18	9.99923	2.793
6.19	9.99613	2.999
6.2	9.99796	2.999
6.21	10.0001	3.274
6.22	9.99825	3.274
6.23	9.99575	3.426
6.24	9.99881	3.554
6.25	9.99743	3.763
6.26	9.99819	3.763
6.27	10.0007	3.763
6.28	9.99791	4.021
6.29	9.99574	4.161
6.3	10.0012	4.381
6.31	9.99911	4.381
6.32	9.99552	4.381
6.33	9.99852	4.656
6.34	10	4.656
6.35	9.99682	4.875
6.36	10.0006	4.875
6.37	10.0015	4.875
6.38	9.99483	5.108
6.39	10.0008	5.108
6.4	10.0022	5.281
6.41	9.99638	5.281
6.42	9.99805	5.281
6.43	9.99843	5.503
6.44	9.99703	5.503
6.45	9.99706	5.687
6.46	9.99938	5.687
6.47	9.99693	5.911
6.48	9.99704	5.911
6.49	10.0002	6.07
6.5	9.99938	6.07
6.51	9.99838	6.201
6.52	10.0001	6.201
6.53	9.9986	6.495
6.54	9.99575	6.495
6.55	10.0006	6.717
6.56	9.99949	6.717
6.57	9.99425	6.932
6.58	9.99852	6.932
6.59	10.0012	7.114
6.6	9.99597	7.114
6.61	9.99913	7.114
6.62	9.99846	7.319
6.63	9.99644	7.319
6.64	10.0001	7.547
6.65	10.0016	7.743
6.66	9.99562	7.743
6.67	10.0026	7.743
6.68	9.9983	7.763
6.69	9.99667	8.123
6.7	9.99931	8.123
6.71	9.99544	8.123
6.72	9.99764	8.356
6.73	10.0008	8.356
6.74	9.99704	8.576
6.75	10.0005	8.576
6.76	9.99953	8.576
6.77	9.99601	8.825
6.78	9.99621	8.954
6.79	9.99956	8.954
6.8	9.99811	8.962
6.81	9.99482	8.962
6.82	9.99863	8.962
6.83	9.99952	9.343
6.84	9.99755	9.343
6.85	10.0009	9.513
6.86	9.99963	9.513
6.87	9.99567	9.513
6.88	10.0028	9.762
6.89	9.99961	9.762
6.9	9.99683	9.944
6.91	9.99864	9.999
6.92	9.99918	9.999
6.93	9.99635	10
6.94	9.99896	10
6.95	9.99751	9.69
6.96	9.99512	9.69
6.97	9.99878	9.453
6.98	10.0007	9.453
6.99	9.99706	9.249
7	9.99866	9.249
7.01	10.0008	9.122
7.02	9.99905	8.9
7.03	10.0002	8.9
7.04	10.0014	8.653
7.05	9.99637	8.653
7.06	9.99844	8.484
7.07	10.0015	8.484
7.08	9.99911	8.292
7.09	9.99657	8.292
7.1	9.99843	8.292
7.11	9.99779	7.988
7.12	9.99643	7.988
7.13	10.0004	7.988
7.14	9.99857	7.786
7.15	9.99478	7.786
7.16	10.0008	7.786
7.17	10.0019	7.52
7.18	9.99777	7.52
7.19	9.99906	7.408
7.2	9.99892	7.408
7.21	9.99601	7.23
7.22	10.0012	7.23
7.23	9.99923	7.23
7.24	9.99533	6.949
7.25	9.99774	6.949
7.26	9.99942	6.949
7.27	9.99888	6.67
7.28	9.99754	6.67
7.29	9.99909	6.525
7.3	10.0006	6.525
7.31	9.99819	6.525
7.32	9.99579	6.372
7.33	10.0007	6.372
7.34	9.99861	6.372
7.35	9.99514	6.083
7.36	9.99869	6.083
7.37	9.99696	5.943
7.38	9.99564	5.943
7.39	10.001	5.796
7.4	10.0001	5.796
7.41	9.99648	5.551
7.42	9.99909	5.551
7.43	10.0008	5.297
7.44	9.99672	5.175
7.45	9.99959	5.175
7.46	9.99902	4.937
7.47	9.99556	4.937
7.48	9.99859	4.776
7.49	10.0008	4.776
7.5	9.9959	4.564
7.51	9.9985	4.564
7.52	9.99845	4.564
7.53	9.99785	4.246
7.54	9.99711	4.246
7.55	9.99883	4.142
7.56	9.9982	4.142
7.57	9.99651	4.142
7.58	10.0008	3.846
7.59	10.0001	3.846
7.6	9.99412	3.679
7.61	9.99927	3.679
7.62	10.0008	3.679
7.63	9.99569	3.452
7.64	9.9999	3.452
7.65	10.0007	3.303
7.66	9.99659	3.303
7.67	10.0004	3.303
7.68	10.0036	3.042
7.69	9.997	2.893
7.7	9.99854	2.893
7.71	10.0017	2.868
7.72	9.99833	2.868
7.73	9.99745	2.868
7.74	9.99841	2.453
7.75	9.99739	2.296
7.76	9.99811	2.296
7.77	9.99681	2.085
7.78	9.99726	2.085
7.79	10.0014	1.9
7.8	9.99971	1.9
7.81	9.998	1.9
7.82	10.0014	1.59
7.83	10.0024	1.59
7.84	10.0016	1.468
7.85	10.0016	1.275
7.86	9.99977	1.275
7.87	9.99823	1.125
7.88	9.99849	1.125
7.89	10.0007	0.936
7.9	9.99609	0.936
7.91	9.99627	0.936
7.92	9.99938	0.653
7.93	9.99737	0.653
7.94	9.99654	0.653
7.95	10.0002	0.393
7.96	9.99658	0.393
7.97	9.99699	0.26
7.98	10.0022	0.26
7.99	10.0003	0.26
8	9.99821	0.26
8.01	9.99705	0.26
8.02	9.99592	0.003
8.03	9.99886	0.003
8.04	9.99517	0.003
8.05	9.99547	0.017
8.06	10.0007	0.017
8.07	9.99751	0.377
8.08	9.99519	0.474
8.09	9.99907	0.537
8.1	9.99667	0.537
8.11	9.99631	0.953
8.12	10.0007	0.953
8.13	9.99567	0.953
8.14	9.99442	0.953
8.15	9.99874	1.291
8.16	9.99812	1.291
8.17	9.9952	1.385
8.18	9.99806	1.385
8.19	9.99694	1.385
8.2	9.99621	1.679
8.21	9.99954	1.679
8.22	9.99708	1.679
8.23	9.99712	1.823
8.24	9.99824	1.823
8.25	9.99505	2.058
8.26	9.99467	2.231
8.27	9.99853	2.231
8.28	9.99733	2.231
8.29	10	2.231
8.3	9.99769	2.503
8.31	9.99633	2.627
8.32	10.0009	2.643
8.33	9.99898	2.643
8.34	9.99741	2.981
8.35	9.99948	2.981
8.36	9.99625	3.132
8.37	9.99528	3.132
8.38	9.99892	3.359
8.39	9.99589	3.359
8.4	9.99385	3.359
8.41	9.99691	3.718
8.42	9.99753	3.868
8.43	9.99666	3.868
8.44	9.99632	3.904
8.45	9.99691	3.904
8.46	10.0005	4.248
8.47	9.99579	4.248
8.48	9.99817	4.248
8.49	10.0001	4.541
8.5	9.9967	4.541
8.51	9.99606	4.677
8.52	9.99792	4.677
8.53	9.99648	4.677
8.54	9.99668	4.929
8.55	9.99825	4.929
8.56	9.99627	4.929
8.57	9.99555	5.09
8.58	9.99802	5.09
8.59	9.99928	5.329
8.6	9.99628	5.473
8.61	9.99765	5.473
8.62	10.0008	5.499
8.63	9.99816	5.499
8.64	9.99859	5.499
8.65	9.99442	6.015
8.66	9.9952	6.015
8.67	9.9991	6.015
8.68	9.99427	6.217
8.69	9.99319	6.217
8.7	9.99799	6.302
8.71	9.99593	6.302
8.72	9.99586	6.445
8.73	9.99768	6.445
8.74	9.99606	6.445
8.75	9.99598	6.707
8.76	9.99904	6.707
8.77	9.99796	6.945
8.78	9.99419	6.945
8.79	9.99712	7.139
8.8	9.99561	7.139
8.81	9.99583	7.346
8.82	9.99586	7.459
8.83	9.99513	7.476
8.84	9.99641	7.476
8.85	9.99757	7.715
8.86	9.99528	7.715
8.87	9.9951	7.715
8.88	9.99986	8.199
8.89	9.99819	8.3
8.9	9.9955	8.3
8.91	9.99739	8.506
8.92	9.99542	8.506
8.93	9.99447	8.757
8.94	9.99766	8.757
8.95	9.9955	8.958
8.96	9.99198	8.958
8.97	9.99813	8.958
8.98	9.99769	9.21
8.99	9.99408	9.358
9	9.99777	9.358
9.01	9.99809	9.358
9.02	9.99402	9.358
9.03	10.0002	9.623
9.04	9.99841	9.623
9.05	9.99381	9.758
9.06	9.99672	9.758
9.07	9.99915	9.758
9.08	9.99599	9.978
9.09	9.99595	9.978
9.1	9.99831	10.007
9.11	9.99632	10.007
9.12	9.99644	10.007
9.13	10.002	9.797
9.14	9.99617	9.657
9.15	9.9954	9.657
9.16	9.99697	9.657
9.17	9.99348	9.657
9.18	9.99648	9.363
9.19	9.99791	9.237
9.2	9.99565	9.237
9.21	9.99693	9.212
9.22	9.99689	9.212
9.23	9.99709	9.212
9.24	9.99781	8.724
9.25	9.99713	8.724
9.26	9.99708	8.724
9.27	10.0007	8.501
9.28	9.9975	8.501
9.29	9.99447	8.432
9.3	9.99879	8.432
9.31	9.99837	8.171
9.32	9.99611	8.054
9.33	9.99861	8.054
9.34	9.99731	8.021
9.35	9.99514	8.021
9.36	9.9986	8.021
9.37	9.99924	7.532
9.38	9.99621	7.532
9.39	9.99474	7.405
9.4	9.99796	7.201
9.41	9.99595	7.201
9.42	9.99575	7.045
9.43	9.99781	7.045
9.44	9.99373	6.728
9.45	9.99463	6.728
9.46	10.0002	6.728
9.47	9.99523	6.539
9.48	9.99418	6.378
9.49	9.99764	6.35
9.5	9.99823	6.35
9.51	9.99707	6.35
9.52	9.9983	6.001
9.53	9.9963	5.76
9.54	9.99642	5.76
9.55	9.99861	5.76
9.56	9.9944	5.471
9.57	9.99694	5.379
9.58	9.99954	5.379
9.59	9.9954	5.379
9.6	9.99479	5.159
9.61	9.99743	4.958
9.62	9.99616	4.958
9.63	9.99721	4.765
9.64	9.99551	4.765
9.65	9.99684	4.765
9.66	9.99922	4.444
9.67	9.99709	4.444
9.68	9.99352	4.305
9.69	9.99697	4.305
9.7	9.99988	4.305
9.71	9.99652	4.028
9.72	9.99468	4.028
9.73	9.99818	3.893
9.74	9.9982	3.893
9.75	9.99763	3.641
9.76	10.0011	3.641
9.77	9.99707	3.483
9.78	9.99506	3.483
9.79	10.0012	3.339
9.8	9.99811	3.339
9.81	9.99594	3.109
9.82	9.99693	3.109
9.83	9.99509	3.109
9.84	9.99584	2.819
9.85	9.99841	2.819
9.86	9.99571	2.689
9.87	9.99263	2.689
9.88	9.99756	2.549
9.89	9.99822	2.295
9.9	9.99544	2.295
9.91	9.99839	2.295
9.92	9.99666	2.039
9.93	9.99631	2.039
9.94	10.0005	1.894
9.95	9.99994	1.894
9.96	9.9955	1.739
9.97	9.99653	1.739
9.98	9.99827	1.43
9.99	9.99765	1.43
10	9.99715	1.189
10.01	9.99658	1.189
10.02	9.99622	1.063
10.03	9.99713	1.063
10.04	9.99871	1.063
10.05	9.99719	0.738
10.06	9.99407	0.738
10.07	9.99637	0.638
10.08	9.99665	0.638
10.09	9.99426	0.638
10.1	9.99569	0.329
10.11	9.99606	0.329
10.12	9.99271	0.329
10.13	9.9948	0.113
10.14	9.9962	0.113
10.15	9.9975	0.113
10.16	9.99811	0.005
10.17	9.99639	0.005
10.18	9.99605	0.05
10.19	9.99728	0.05
10.2	9.99593	0.171
10.21	9.99765	0.337
10.22	9.99856	0.337
10.23	9.99445	0.384
10.24	9.99447	0.384
10.25	9.99882	0.384
10.26	9.99574	0.809
10.27	9.99556	0.809
10.28	9.99758	0.973
10.29	9.99593	0.973
10.3	9.99647	1.112
10.31	10.0005	1.112
10.32	9.99568	1.396
10.33	9.99495	1.396
10.34	9.99947	1.642
10.35	9.9983	1.746
10.36	9.99508	1.746
10.37	9.99788	1.967
10.38	9.99576	1.967
10.39	9.99353	2.157
10.4	9.99844	2.157
10.41	9.99796	2.3
10.42	9.99401	2.3
10.43	9.99723	2.3
10.44	10.0006	2.625
10.45	9.99634	2.625
10.46	9.99781	2.86
10.47	9.99896	2.86
10.48	9.99582	2.906
10.49	9.99783	2.906
10.5	9.99932	3.278
10.51	9.99521	3.278
10.52	9.9945	3.422
10.53	9.99876	3.422
10.54	9.99642	3.524
10.55	9.99606	3.524
10.56	9.99812	3.524
10.57	9.99503	3.871
10.58	9.9975	3.871
10.59	10.0007	4.048
10.6	9.99857	4.048
10.61	9.99499	4.048
10.62	9.99849	4.275
10.63	10	4.275
10.64	9.99714	4.466
10.65	9.99819	4.466
10.66	9.99648	4.466
10.67	9.99512	4.699
10.68	9.99794	4.699
10.69	9.99848	4.699
10.7	9.99494	4.872
10.71	9.99589	4.872
10.72	9.99925	5.106
10.73	9.99656	5.106
10.74	9.99805	5.106
10.75	9.9989	5.28
10.76	9.99581	5.28
10.77	9.99699	5.503
10.78	10.0019	5.503
10.79	9.99643	5.553
10.8	9.9961	5.553
10.81	9.99825	5.936
10.82	9.9971	6.043
10.83	9.99577	6.043
10.84	9.99902	6.197
10.85	9.99556	6.197
10.86	9.99427	6.5
10.87	9.99802	6.5
10.88	9.99792	6.679
10.89	9.9941	6.679
10.9	9.99662	6.679
10.91	9.99728	6.975
10.92	9.99643	6.975
10.93	9.99824	7.107
10.94	9.99843	7.107
10.95	9.99506	7.107
10.96	9.9974	7.407
10.97	9.99903	7.407
10.98	9.99656	7.551
10.99	9.9963	7.551
11	9.99756	7.551
11.01	9.99549	7.777
11.02	9.99698	7.777
11.03	9.99777	7.777
11.04	9.99428	7.94
11.05	9.99402	7.94
11.06	10.0004	8.144
11.07	9.9967	8.322
11.08	9.99491	8.322
11.09	9.99853	8.34
11.1	9.99712	8.34
11.11	9.99612	8.34
11.12	10.0008	8.768
11.13	9.99781	8.768
11.14	9.99505	8.929
11.15	9.99813	8.929
11.16	10.0005	9.166
11.17	9.99639	9.166
11.18	9.99612	9.395
11.19	9.99829	9.395
11.2	9.99501	9.576
11.21	9.99631	9.576
11.22	9.99844	9.759
11.23	9.99413	9.759
11.24	9.99499	9.759
11.25	10	9.97
11.26	9.99578	9.97
11.27	9.9974	9.94
11.28	9.99959	9.94
11.29	9.99734	9.94
11.3	9.99677	9.832
11.31	10.0001	9.832
11.32	9.99674	9.615
11.33	9.99506	9.458
11.34	9.99778	9.458
11.35	9.99684	9.458
11.36	9.99457	9.169
11.37	9.99665	9.169
11.38	9.99624	9.062
11.39	9.99539	9.062
11.4	9.99811	8.891
11.41	9.99952	8.891
11.42	9.99623	8.891
11.43	9.99883	8.632
11.44	9.99867	8.632
11.45	9.99657	8.388
11.46	9.99523	8.224
11.47	9.99674	8.195
11.48	9.99448	8.195
11.49	9.99427	8.195
11.5	9.99758	7.851
11.51	9.99516	7.851
11.52	9.99419	7.599
11.53	10.001	7.599
11.54	9.99769	7.358
11.55	9.99462	7.358
11.56	10.0001	7.246
11.57	9.99556	7.087
11.58	9.99234	6.844
11.59	9.9994	6.844
11.6	9.99531	6.844
11.61	9.9919	6.595
11.62	9.99811	6.595
11.63	9.99829	6.458
11.64	9.9955	6.458
11.65	10	6.458
11.66	9.99882	6.085
11.67	9.99619	6.085
11.68	10.0005	5.993
11.69	9.99709	5.993
11.7	9.99385	5.993
11.71	9.99518	5.724
11.72	9.99594	5.724
11.73	9.99407	5.506
11.74	9.99479	5.461
11.75	9.99529	5.344
11.76	9.99532	5.344
11.77	9.99513	4.987
11.78	9.99778	4.987
11.79	9.99828	4.827
11.8	9.9967	4.827
11.81	9.9983	4.597
11.82	10.0001	4.597
11.83	9.99709	4.597
11.84	9.99909	4.214
11.85	9.99835	4.091
11.86	9.9943	4.091
11.87	9.99476	4.091
11.88	9.99473	4.091
11.89	10.0022	3.823
11.9	9.99478	3.703
11.91	9.99387	3.69
11.92	10.0006	3.69
11.93	9.99713	3.69
11.94	9.99501	3.349
11.95	10.0003	3.11
11.96	9.99642	3.11
11.97	9.99687	3.099
11.98	10.0011	3.099
11.99	9.99759	2.699
12	9.99465	2.563
12.01	9.99816	2.563
12.02	9.99818	2.563
12.03	9.99584	2.225
12.04	9.99761	2.225
12.05	9.99819	2.077
12.06	9.99619	2.077
12.07	9.99769	2.077
12.08	9.99892	1.816
12.09	9.99606	1.816
12.1	9.99546	1.64
12.11	9.99781	1.64
12.12	9.99714	1.64
12.13	9.99577	1.359
12.14	9.99757	1.359
12.15	9.99742	1.257
12.16	9.99651	1.257
12.17	9.99956	1.103
12.18	9.99836	0.845
12.19	9.99486	0.845
12.2	9.99905	0.845
12.21	9.99933	0.589
12.22	9.9953	0.589
12.23	9.9974	0.426
12.24	9.99684	0.426
12.25	9.99501	0.426
12.26	9.99807	0.141
12.27	9.99663	0.141
12.28	9.99708	0.141
12.29	9.99287	0.004
12.3	9.99425	0.004
12.31	9.99847	0.034
12.32	9.99514	0.034
12.33	9.99728	0.169
12.34	9.99835	0.169
12.35	9.99664	0.169
12.36	10	0.389
12.37	10.0046	0.389
12.38	9.99792	0.389
12.39	9.99822	0.643
12.4	10.0016	0.643
12.41	9.99873	0.643
12.42	9.99667	0.79
12.43	9.99839	0.79
12.44	9.99445	1.014
12.45	9.99562	1.014
12.46	9.99897	1.16
12.47	9.99656	1.307
12.48	9.99498	1.307
12.49	9.99922	1.491
12.5	9.99856	1.491
12.51	9.99634	1.491
12.52	10.0002	1.87
12.53	9.99798	1.87
12.54	9.99708	1.996
12.55	10.001	2.134
12.56	9.9995	2.134
12.57	9.99676	2.287
12.58	9.99833	2.287
12.59	10.0008	2.287
12.6	9.99742	2.681
12.61	9.99847	2.681
12.62	9.99956	2.813
12.63	9.99738	2.813
12.64	9.99668	2.954
12.65	10.0017	3.166
12.66	9.99822	3.166
12.67	9.99543	3.293
12.68	9.99836	3.293
12.69	9.99768	3.293
12.7	9.9957	3.669
12.71	9.99873	3.669
12.72	9.99658	3.891
12.73	9.99365	3.891
12.74	9.99965	3.891
12.75	9.99893	4.108
12.76	9.99638	4.108
12.77	9.99952	4.269
12.78	10.0006	4.269
12.79	9.99907	4.269
12.8	10.0013	4.496
12.81	9.99786	4.496
12.82	9.99535	4.496
12.83	9.99766	4.667
12.84	9.99756	4.667
12.85	9.99397	4.89
12.86	9.99362	4.89
12.87	9.99596	4.89
12.88	9.99586	5.074
12.89	9.99745	5.074
12.9	9.99898	5.299
12.91	9.99621	5.419
12.92	9.99517	5.484
12.93	9.99998	5.484
12.94	9.99795	5.868
12.95	9.99492	5.868
12.96	9.99833	5.992
12.97	9.99794	6.259
12.98	9.99511	6.259
12.99	9.99863	6.48
13	9.99657	6.48
13.01	9.99391	6.703
13.02	9.99765	6.703
13.03	9.99859	6.913
13.04	9.99395	6.913
13.05	9.99623	6.913
13.06	9.9984	7.152
13.07	9.99493	7.349
13.08	9.99714	7.492
13.09	9.99908	7.492
13.1	9.99739	7.492
13.11	9.995	7.752
13.12	9.99933	7.752
13.13	9.99934	7.752
13.14	9.99424	7.938
13.15	9.99706	7.938
13.16	9.99875	7.938
13.17	9.99654	8.166
13.18	9.99709	8.166
13.19	9.9973	8.323
13.2	9.99609	8.323
13.21	9.9961	8.323
13.22	9.99859	8.63
13.23	9.99612	8.63
13.24	9.994	8.738
13.25	9.99831	8.738
13.26	9.99677	8.738
13.27	9.99531	9.04
13.28	9.99981	9.04
13.29	9.99754	9.04
13.3	9.99986	9.257
13.31	9.99531	9.257
13.32	9.99867	9.392
13.33	9.99904	9.392
13.34	9.99515	9.392
13.35	9.99792	9.656
13.36	9.99627	9.656
13.37	9.99448	9.783
13.38	9.9977	9.783
13.39	9.999	9.783
13.4	9.99437	9.924
13.41	9.99572	9.924
13.42	10.0001	10.004
13.43	9.99643	10.004
13.44	9.99726	10.004
13.45	9.99527	9.821
13.46	9.99626	9.664
13.47	9.9998	9.664
13.48	9.9978	9.664
13.49	9.99516	9.365
13.5	9.99996	9.291
13.51	9.99992	9.291
13.52	9.9972	9.291
13.53	9.99813	9.031
13.54	9.99703	8.907
13.55	9.9952	8.907
13.56	9.99816	8.664
13.57	9.99788	8.664
13.58	9.99388	8.45
13.59	9.99625	8.233
13.6	9.99692	8.203
13.61	9.99582	8.203
13.62	9.9967	8.203
13.63	9.9985	7.837
13.64	9.99501	7.837
13.65	9.99694	7.585
13.66	9.99977	7.585
13.67	9.9961	7.585
13.68	9.99618	7.345
13.69	9.99934	7.193
13.7	9.99784	7.166
13.71	9.99742	7.166
13.72	9.99856	7.166
13.73	9.99624	6.822
13.74	9.99498	6.822
13.75	9.99806	6.822
13.76	9.99632	6.453
13.77	9.99714	6.356
13.78	9.99453	6.356
13.79	9.99903	6.156
13.8	9.99893	6.156
13.81	9.99407	5.939
13.82	9.99814	5.768
13.83	9.99964	5.739
13.84	9.9956	5.739
13.85	9.99748	5.739
13.86	9.99742	5.387
13.87	9.99564	5.387
13.88	9.99594	5.124
13.89	9.9961	5.124
13.9	9.99563	5.124
13.91	9.99854	4.878
13.92	9.99676	4.724
13.93	9.99399	4.724
13.94	9.99839	4.724
13.95	9.99481	4.431
13.96	9.99578	4.348
13.97	9.99748	4.326
13.98	9.99563	4.326
13.99	9.99761	4.056
14	10.0004	4.056
14.01	9.99444	4.056
14.02	9.99602	3.629
14.03	9.99971	3.629
14.04	9.99627	3.47
14.05	9.99524	3.47
14.06	9.99731	3.47
14.07	9.99495	3.228
14.08	9.99607	3.228
14.09	10.0004	3.068
14.1	9.99505	3.068
14.11	9.99336	3.068
14.12	9.99831	2.821
14.13	9.99667	2.821
14.14	9.99455	2.821
14.15	9.99643	2.666
14.16	9.99679	2.666
14.17	9.99468	2.666
14.18	9.99928	2.447
14.19	9.99937	2.447
14.2	9.99445	2.256
14.21	9.9969	2.256
14.22	10.0001	2.08
14.23	9.99586	2.08
14.24	9.99603	1.871
14.25	9.99756	1.871
14.26	9.99545	1.612
14.27	9.99583	1.504
14.28	9.99776	1.504
14.29	9.99322	1.504
14.3	9.99484	1.243
14.31	9.99895	1.243
14.32	9.99557	1.243
14.33	9.99634	1.02
14.34	9.99865	1.02
14.35	9.99711	0.804
14.36	9.99689	0.638
14.37	10.0012	0.638
14.38	9.99801	0.596
14.39	9.99506	0.596
14.4	10.0004	0.23
14.41	9.99949	0.23
14.42	9.99615	0.004
14.43	9.99709	0.004
14.44	9.9985	0.004
14.45	9.99759	0.083
14.46	9.996	0.083
14.47	10.0008	0.176
14.48	10.0007	0.176
14.49	9.99561	0.435
14.5	9.99782	0.435
14.51	10.0001	0.549
14.52	9.99751	0.549
14.53	9.99803	0.738
14.54	9.99911	0.738
14.55	9.99588	0.738
14.56	9.99784	0.973
14.57	10.001	0.973
14.58	9.99715	0.973
14.59	9.99651	1.233
14.6	10.0009	1.233
14.61	9.9981	1.412
14.62	9.99843	1.412
14.63	9.99977	1.412
14.64	9.99671	1.652
14.65	9.99588	1.652
14.66	10.0004	1.817
14.67	9.99715	1.817
14.68	9.99562	1.817
14.69	9.99826	2.095
14.7	9.99873	2.095
14.71	9.99749	2.227
14.72	10.0014	2.227
14.73	9.99987	2.227
14.74	9.99678	2.466
14.75	10	2.466
14.76	10.0012	2.466
14.77	9.99601	2.623
14.78	9.99652	2.623
14.79	9.99976	2.872
14.8	9.9967	3.019
14.81	9.99741	3.019
14.82	9.99941	3.019
14.83	9.99611	3.303
14.84	9.99862	3.397
14.85	10.0009	3.397
14.86	9.99673	3.575
14.87	9.99604	3.743
14.88	9.99895	3.743
14.89	9.9981	3.821
14.9	9.99712	3.821
14.91	9.99879	3.821
14.92	9.99689	4.302
14.93	9.99489	4.453
14.94	9.99868	4.479
14.95	9.99857	4.479
14.96	9.99438	4.479
14.97	9.99696	4.825
14.98	9.99993	5.055
14.99	9.99731	5.055
15	9.99924	5.055
15.01	9.99776	5.055
15.02	9.9964	5.358
15.03	9.99855	5.358
15.04	9.99868	5.358
15.05	9.99534	5.497
15.06	9.99471	5.497
15.07	9.99812	5.738
15.08	9.9979	5.738
15.09	9.99679	5.915
15.1	9.99816	5.915
15.11	9.99601	5.915
15.12	9.99692	6.159
15.13	10.0015	6.296
15.14	9.99775	6.296
15.15	9.99554	6.321
15.16	9.99855	6.321
15.17	9.99657	6.694
15.18	9.99571	6.694
15.19	9.99817	6.912
15.2	9.99657	6.912
15.21	9.9944	7.152
15.22	9.99807	7.152
15.23	9.99943	7.292
15.24	9.99612	7.292
15.25	9.9976	7.475
15.26	9.9991	7.475
15.27	9.9974	7.72
15.28	9.99996	7.72
15.29	9.99932	7.829
15.3	9.99534	7.829
15.31	9.99608	8.135
15.32	9.99942	8.135
15.33	9.99705	8.395
15.34	9.99455	8.395
15.35	9.99799	8.395
15.36	9.99649	8.558
15.37	9.99722	8.558
15.38	10.0024	8.787
15.39	9.99888	8.787
15.4	9.99737	8.787
15.41	10.0029	8.959
15.42	10.0001	8.959
15.43	9.99725	9.18
15.44	9.99785	9.357
15.45	9.99647	9.357
15.46	9.99365	9.357
15.47	9.99826	9.649
15.48	9.99665	9.738
15.49	9.99297	9.738
15.5	9.99657	9.881
15.51	9.99892	9.919
15.52	9.9969	9.919
15.53	9.99923	9.835
15.54	9.99986	9.675
15.55	9.99939	9.628
15.56	10.0006	9.628
15.57	10.0004	9.277
15.58	9.99788	9.133
15.59	9.99652	9.003
15.6	9.99951	9.003
15.61	9.99707	8.923
15.62	9.99519	8.923
15.63	9.99693	8.923
15.64	9.99551	8.396
15.65	9.99576	8.396
15.66	9.99849	8.185
15.67	9.99768	8.057
15.68	9.99522	8.057
15.69	9.99903	7.83
15.7	10.0009	7.83
15.71	9.99683	7.83
15.72	9.99742	7.509
15.73	9.99748	7.509
15.74	9.99398	7.412
15.75	9.99799	7.412
15.76	9.99889	7.239
15.77	9.99378	7.239
15.78	9.99688	7.239
15.79	10.0013	6.959
15.8	9.99893	6.959
15.81	9.99842	6.959
15.82	10.0012	6.776
15.83	9.99907	6.776
15.84	9.99933	6.555
15.85	10.0022	6.44
15.86	9.99691	6.44
15.87	9.99526	6.382
15.88	9.99911	6.382
15.89	9.99674	6.382
15.9	9.99592	5.967
15.91	9.99855	5.967
15.92	9.99682	5.967
15.93	9.99523	5.721
15.94	10.0014	5.721
15.95	10.0005	5.573
15.96	9.99877	5.573
15.97	10	5.573
15.98	10.0006	5.263
15.99	9.99958	5.263
16	9.99889	5.142
16.01	9.99873	5.142
16.02	9.99551	5.142
16.03	9.99635	4.87
16.04	10.0004	4.87
16.05	9.99715	4.87
16.06	9.99658	4.72
16.07	9.9992	4.72
16.08	9.9992	4.516
16.09	9.99972	4.516
16.1	10.0004	4.33
16.11	9.99817	4.33
16.12	9.9974	4.33
16.13	10.0017	4.068
16.14	9.99963	4.068
16.15	9.99583	3.897
16.16	9.99798	3.897
16.17	9.99895	3.668
16.18	9.99794	3.575
16.19	10.0016	3.575
16.2	9.9983	3.575
16.21	9.99555	3.367
16.22	10.0004	3.367
16.23	10.0011	3.367
16.24	9.99751	3.037
16.25	9.99786	3.037
16.26	9.99862	2.914
16.27	9.99732	2.914
16.28	9.99862	2.729
16.29	9.99943	2.729
16.3	9.99559	2.464
16.31	9.99719	2.464
16.32	10.0008	2.216
16.33	9.99742	2.216
16.34	9.99656	2.1
16.35	10.0008	2.1
16.36	9.99834	1.863
16.37	9.99839	1.863
16.38	10.0024	1.863
16.39	9.99682	1.647
16.4	9.99564	1.647
16.41	10.0007	1.647
16.42	9.99957	1.393
16.43	9.99629	1.393
16.44	9.99725	1.266
16.45	9.99688	1.266
16.46	9.99684	1.266
16.47	9.99934	0.986
16.48	9.9993	0.986
16.49	9.99593	0.986
16.5	9.99906	0.744
16.51	9.99816	0.744
16.52	9.99939	0.617
16.53	9.99764	0.455
16.54	10.0002	0.455
16.55	10.002	0.42
16.56	9.99776	0.42
16.57	9.99683	0.42
16.58	9.99885	0.42
16.59	9.99774	0.42
16.6	9.99576	0.005
16.61	9.9974	0.005
16.62	9.99926	0.005
16.63	9.99959	0.004
16.64	9.9971	0.004
16.65	9.99568	0.192
16.66	10.0013	0.355
16.67	9.99987	0.355
16.68	9.99846	0.355
16.69	10.0026	0.621
16.7	9.99742	0.719
16.71	9.99882	0.719
16.72	10.002	0.719
16.73	9.99737	0.89
16.74	9.99925	0.89
16.75	10.0006	0.89
16.76	9.9944	1.229
16.77	9.99598	1.229
16.78	9.99985	1.368
16.79	9.99547	1.368
16.8	9.99558	1.514
16.81	9.99867	1.514
16.82	9.99496	1.79
16.83	9.99807	1.79
16.84	10.0037	1.991
16.85	9.99757	1.991
16.86	9.99937	2.12
16.87	10.0031	2.12
16.88	9.99924	2.317
16.89	10.0002	2.626
16.9	9.99964	2.626
16.91	9.9976	2.626
16.92	9.99797	2.873
16.93	9.99807	2.96
16.94	9.99658	3.162
16.95	9.99412	3.162
16.96	9.99519	3.162
16.97	9.99833	3.407
16.98	9.99539	3.407
16.99	9.99689	3.567
17	10.0002	3.567
17.01	9.99804	3.758
17.02	10.0007	3.758
17.03	10.0039	4.059
17.04	9.99853	4.059
17.05	9.99774	4.309
17.06	10.0034	4.309
17.07	9.99928	4.426
17.08	9.99705	4.426
17.09	9.99869	4.426
17.1	9.99604	4.743
17.11	9.99464	4.832
17.12	9.99944	4.832
17.13	9.99646	5.085
17.14	9.9941	5.085
17.15	9.99933	5.254
17.16	9.9998	5.453
17.17	9.99823	5.473
17.18	10.001	5.473
17.19	10.0014	5.473
17.2	9.99803	5.833
17.21	10.0007	5.833
17.22	10.0001	6.095
17.23	9.99653	6.095
17.24	9.99712	6.095
17.25	9.99882	6.335
17.26	9.99655	6.494
17.27	9.99775	6.521
17.28	9.99911	6.521
17.29	9.996	6.521
17.3	9.99828	6.871
17.31	10.0025	6.871
17.32	9.99882	7.101
17.33	9.99785	7.101
17.34	10.002	7.386
17.35	9.99932	7.469
17.36	9.99865	7.469
17.37	10.0007	7.648
17.38	9.99816	7.886
17.39	9.99728	7.886
17.4	10.0012	7.886
17.41	10.0005	8.164
17.42	9.99615	8.283
17.43	9.99959	8.283
17.44	10.0014	8.46
17.45	9.99922	8.46
17.46	9.9993	8.723
17.47	10.0006	8.723
17.48	9.99648	8.723
17.49	9.99813	8.957
17.5	10.0025	8.957
17.51	9.99604	9.21
17.52	9.99561	9.21
17.53	10.0007	9.385
17.54	9.99564	9.385
17.55	10.0002	9.608
17.56	9.99989	9.741
17.57	10.0008	9.741
17.58	10.0013	9.741
17.59	9.99792	9.905
17.6	10.0019	9.988
17.61	10.0007	9.988
17.62	9.99734	9.988
17.63	9.99942	9.943
17.64	9.99627	9.657
17.65	9.99655	9.657
17.66	9.99981	9.657
17.67	9.99973	9.442
17.68	9.99932	9.442
17.69	9.99999	9.442
17.7	9.99955	9.243
17.71	9.99753	9.243
17.72	9.99987	9.004
17.73	9.99878	8.811
17.74	9.99489	8.811
17.75	9.99949	8.811
17.76	9.99655	8.524
17.77	9.9967	8.39
17.78	9.99696	8.39
17.79	10.0006	8.39
17.8	10.0012	8.148
17.81	9.99772	8.009
17.82	10.0001	7.983
17.83	10.0009	7.983
17.84	9.99634	7.983
17.85	9.99934	7.627
17.86	10.0003	7.627
17.87	9.99644	7.399
17.88	9.99736	7.399
17.89	9.99947	7.136
17.9	9.99653	7.136
17.91	9.99884	7.136
17.92	10.0004	7.136
17.93	9.9972	6.87
17.94	9.99765	6.765
17.95	10.0018	6.765
17.96	9.99971	6.765
17.97	9.99709	6.765
17.98	9.99946	6.495
17.99	9.99889	6.373
18	9.9976	6.373
18.01	10.0005	6.341
18.02	9.99773	6.341
18.03	9.99608	5.99
18.04	9.99972	5.779
18.05	10.001	5.779
18.06	9.99816	5.747
18.07	10.001	5.747
18.08	10.001	5.747
18.09	9.9981	5.349
18.1	10.0006	5.349
18.11	9.9998	5.163
18.12	9.99761	5.163
18.13	9.9972	5.163
18.14	10	4.871
18.15	9.9984	4.871
18.16	9.99744	4.739
18.17	9.99905	4.739
18.18	9.99948	4.739
18.19	9.99813	4.438
18.2	10.0019	4.438
18.21	9.99878	4.303
18.22	9.99608	4.303
18.23	9.99844	4.303
18.24	9.99956	4.078
18.25	9.99511	3.921
18.26	9.99801	3.921
18.27	9.99773	3.894
18.28	9.99526	3.894
18.29	10.0029	3.544
18.3	10.002	3.544
18.31	9.99539	3.294
18.32	10.0008	3.294
18.33	10.0023	3.055
18.34	9.99784	2.943
18.35	10.0003	2.943
18.36	9.99922	2.943
18.37	9.99455	2.673
18.38	9.99923	2.491
18.39	9.99947	2.491
18.4	9.99535	2.462
18.41	9.99556	2.462
18.42	9.99933	2.097
18.43	9.99693	2.097
18.44	9.9977	1.885
18.45	9.9985	1.885
18.46	9.99727	1.885
18.47	9.9977	1.611
18.48	10.0015	1.611
18.49	9.99845	1.454
18.5	9.99523	1.454
18.51	9.99808	1.186
18.52	9.99936	1.186
18.53	9.99705	1.104
18.54	9.99736	0.907
18.55	9.99804	0.907
18.56	9.99522	0.678
18.57	9.99861	0.678
18.58	10.0018	0.441
18.59	9.99539	0.441
18.6	9.99615	0.309
18.61	10.0006	0.309
18.62	9.99912	0.005
18.63	9.99812	0.005
18.64	9.99775	0.1
18.65	10.0011	0.144
18.66	9.99927	0.171
18.67	9.99598	0.171
18.68	9.99771	0.373
18.69	9.9986	0.373
18.7	9.99575	0.373
18.71	9.99777	0.819
18.72	9.99823	0.819
18.73	9.99648	0.983
18.74	9.99833	0.983
18.75	10.0018	0.983
18.76	9.99843	1.217
18.77	9.9964	1.217
18.78	10.0021	1.407
18.79	9.99464	1.407
18.8	9.99961	1.407
18.81	10.0008	1.648
18.82	9.99732	1.812
18.83	9.99865	1.812
18.84	9.99872	1.812
18.85	9.9991	2.116
18.86	9.99664	2.176
18.87	9.99785	2.176
18.88	10.0005	2.374
18.89	9.99744	2.374
18.9	9.99626	2.617
18.91	10.0004	2.736
18.92	9.99849	2.736
18.93	9.99659	3.043
18.94	9.99986	3.165
18.95	9.99812	3.328
18.96	9.99562	3.328
18.97	9.9993	3.367
18.98	9.99997	3.779
18.99	9.99635	3.816
19	9.99615	3.816
19.01	10.0013	3.816
19.02	9.99964	4.234
19.03	9.99796	4.439
19.04	9.99867	4.439
19.05	9.99722	4.439
19.06	9.99887	4.732
19.07	9.99892	4.732
19.08	9.9949	4.862
19.09	9.99887	4.862
19.1	9.99993	5.013
19.11	9.99501	5.013
19.12	9.99726	5.013
19.13	9.99915	5.331
19.14	9.9963	5.331
19.15	9.99867	5.454
19.16	9.99922	5.454
19.17	9.99516	5.638
19.18	9.99837	5.638
19.19	10.0016	5.922
19.2	9.99618	5.922
19.21	9.99821	6.158
19.22	9.9986	6.158
19.23	9.9969	6.282
19.24	9.9981	6.282
19.25	10	6.282
19.26	9.99658	6.589
19.27	9.99726	6.589
19.28	10.0025	6.589
19.29	9.9989	6.724
19.3	9.99606	6.724
19.31	9.99809	6.949
19.32	9.99713	6.949
19.33	9.99692	7.138
19.34	9.99921	7.138
19.35	9.99828	7.138
19.36	9.99453	7.384
19.37	9.99807	7.524
19.38	9.99984	7.524
19.39	9.99472	7.524
19.4	9.99759	7.812
19.41	9.99962	7.901
19.42	9.99608	7.901
19.43	9.99953	8.092
19.44	10.0003	8.256
19.45	9.99574	8.256
19.46	9.99818	8.294
19.47	10.0003	8.294
19.48	9.9976	8.294
19.49	9.99745	8.805
19.5	9.99846	8.951
19.51	9.99747	8.976
19.52	9.99702	8.976
19.53	10.0004	8.976
19.54	9.99793	9.322
19.55	9.99606	9.542
19.56	10.0007	9.542
19.57	10.0009	9.542
19.58	9.99716	9.542
19.59	9.99921	9.844
19.6	9.99907	9.976
19.61	9.99586	9.976
19.62	9.99876	9.992
19.63	9.99875	9.992
19.64	9.99491	9.821
19.65	9.9968	9.821
19.66	9.99977	9.635
19.67	9.99605	9.635
19.68	9.99797	9.635
19.69	10.0006	9.369
19.7	9.9974	9.218
19.71	9.9987	9.074
19.72	10.0012	9.074
19.73	9.99826	9.074
19.74	9.99375	8.796
19.75	9.997	8.6
19.76	9.99985	8.6
19.77	9.99614	8.6
19.78	10.0002	8.309
19.79	9.99878	8.189
19.8	10.0011	8.189
19.81	9.99506	8.189
19.82	9.99531	8.024
19.83	9.99916	8.024
19.84	9.99729	7.773
19.85	9.99627	7.773
19.86	9.99713	7.773
19.87	9.99716	7.586
19.88	9.99706	7.586
19.89	10.0005	7.365
19.9	9.99539	7.365
19.91	9.99978	7.103
19.92	10.0012	7.103
19.93	9.9955	6.867
19.94	9.99988	6.867
19.95	9.99685	6.867
19.96	9.99694	6.657
19.97	9.99883	6.588
19.98	9.9981	6.402
19.99	9.99766	6.402
[truncated: 100,634 more rows]

## Sheet: Figure 1f
Raman shift (cm-1)	Intensity (normalized)
	Point 1	Point 2	Point 3
1300.87	0.33572	0.296596	0.232737
1302.48	0.348453	0.296573	0.251807
1304.08	0.340791	0.293973	0.251793
1305.68	0.343331	0.304308	0.249056
1307.28	0.340768	0.293948	0.254488
1308.88	0.343291	0.293923	0.246288
1310.48	0.335622	0.293887	0.243529
1312.08	0.340671	0.30158	0.246204
1313.68	0.340629	0.293798	0.240727
1315.28	0.343128	0.28861	0.243401
1316.88	0.340562	0.288582	0.237949
1318.48	0.330408	0.288565	0.24877
1320.07	0.338005	0.291131	0.243345
1321.67	0.34308	0.283424	0.237934
1323.27	0.338027	0.28601	0.24608
1324.87	0.338045	0.286027	0.243391
1326.46	0.340599	0.288618	0.240697
1328.06	0.345686	0.296353	0.248849
1329.66	0.34315	0.288629	0.235281
1331.25	0.332993	0.293774	0.240704
1332.85	0.338062	0.288617	0.24341
1334.44	0.335521	0.296336	0.240693
1336.04	0.335523	0.288616	0.246121
1337.64	0.340608	0.291201	0.248847
1339.23	0.340627	0.293796	0.23801
1340.82	0.340653	0.304136	0.240751
1342.42	0.340685	0.299019	0.240783
1344.01	0.333088	0.296482	0.246264
1345.61	0.338215	0.291358	0.235413
1347.2	0.340796	0.288804	0.24362
1348.79	0.343367	0.296589	0.240914
1350.38	0.343374	0.286241	0.246376
1351.98	0.338265	0.288824	0.238187
1353.57	0.338256	0.288815	0.243632
1355.16	0.340802	0.293985	0.246354
1356.75	0.34336	0.293993	0.238181
1358.34	0.343383	0.291427	0.243657
1359.93	0.333199	0.296638	0.246419
1361.52	0.340888	0.283706	0.251915
1363.11	0.34346	0.283719	0.243736
1364.7	0.338345	0.288905	0.230066
1366.29	0.348543	0.296659	0.243708
1367.88	0.335734	0.291435	0.251853
1369.47	0.34844	0.293974	0.251794
1371.06	0.345839	0.293925	0.243567
1372.65	0.345796	0.296465	0.251687
1374.24	0.348307	0.288694	0.246214
1375.82	0.343199	0.29383	0.243473
1377.41	0.343178	0.291232	0.243452
1379	0.332998	0.296357	0.237997
1380.59	0.343114	0.296316	0.243387
1382.17	0.350665	0.298835	0.240629
1383.76	0.343012	0.296206	0.248694
1385.34	0.335379	0.283331	0.232424
1386.93	0.332819	0.288421	0.248588
1388.52	0.350454	0.293512	0.243158
1390.1	0.340341	0.283256	0.24583
1391.69	0.342838	0.285794	0.237721
1393.27	0.345321	0.285765	0.245767
1394.85	0.337723	0.290825	0.240334
1396.44	0.340173	0.295855	0.248324
1398.02	0.340097	0.290682	0.240194
1399.6	0.332514	0.290601	0.248136
1401.19	0.337444	0.290523	0.240036
1402.77	0.339873	0.285399	0.242634
1404.35	0.342307	0.2904	0.247897
1405.93	0.337289	0.300444	0.234554
1407.52	0.339739	0.297879	0.250457
1409.1	0.332264	0.295326	0.239805
1410.68	0.344646	0.290264	0.245084
1412.26	0.327268	0.292757	0.25036
1413.84	0.342121	0.297763	0.242387
1415.42	0.337148	0.292716	0.237072
1417	0.344558	0.292696	0.239702
1418.58	0.339587	0.290165	0.250264
1420.16	0.334618	0.290141	0.234371
1421.74	0.344477	0.285098	0.236988
1423.32	0.341971	0.300098	0.244876
1424.89	0.339466	0.295048	0.242198
1426.47	0.339432	0.295009	0.239527
1428.05	0.34433	0.292478	0.244766
1429.63	0.341849	0.289962	0.242114
1431.2	0.334459	0.297449	0.242109
1432.78	0.339387	0.297455	0.244746
1434.36	0.346783	0.294968	0.244757
1435.93	0.346794	0.284983	0.250033
1437.51	0.339409	0.279988	0.234236
1439.09	0.341868	0.294978	0.250033
1440.66	0.339397	0.297467	0.236859
1442.24	0.344314	0.279974	0.250014
1443.81	0.341852	0.289965	0.250014
1445.39	0.344325	0.289975	0.242128
1446.96	0.341881	0.294991	0.236878
1448.53	0.329576	0.300014	0.244801
1450.11	0.341913	0.28502	0.244814
1451.68	0.339447	0.28502	0.23427
1453.26	0.344364	0.285009	0.252706
1454.83	0.339416	0.289991	0.247413
1456.4	0.349249	0.279981	0.24476
1457.97	0.336932	0.297464	0.239489
1459.54	0.349259	0.282486	0.250036
1461.12	0.34437	0.297519	0.250077
1462.69	0.346891	0.295071	0.244859
1464.26	0.349425	0.292625	0.250204
1465.83	0.347012	0.292677	0.244975
1467.4	0.347055	0.295229	0.23972
1468.97	0.337167	0.28771	0.247688
1470.54	0.347083	0.292742	0.242394
1472.11	0.344599	0.292736	0.250335
1473.68	0.342112	0.29524	0.252973
1475.25	0.349538	0.292722	0.237077
1476.81	0.344586	0.29775	0.247673
1478.38	0.342116	0.295244	0.245031
1479.95	0.334688	0.292736	0.23709
1481.52	0.347075	0.292735	0.255633
1483.09	0.339631	0.297749	0.247672
1484.65	0.339612	0.292702	0.252942
1486.22	0.351959	0.300208	0.250266
1487.79	0.344512	0.305198	0.252882
1489.35	0.356854	0.302668	0.258147
1490.92	0.349426	0.302655	0.252848
1492.48	0.342005	0.302647	0.250198
1494.05	0.35188	0.295118	0.255472
1495.61	0.341986	0.300116	0.252815
1497.18	0.351839	0.302595	0.255427
1498.74	0.349332	0.30756	0.255385
1500.31	0.339425	0.2975	0.252692
1501.87	0.354139	0.297439	0.239469
1503.43	0.349148	0.304852	0.255178
1505	0.346624	0.297305	0.257723
1506.56	0.353919	0.297246	0.25241
1508.12	0.353866	0.304652	0.252359
1509.69	0.353828	0.297167	0.252323
1511.25	0.351355	0.304586	0.244452
1512.81	0.353776	0.294641	0.252272
1514.37	0.34886	0.307009	0.24963
1515.93	0.361029	0.302012	0.252203
1517.49	0.353655	0.306912	0.254761
1519.05	0.351161	0.301908	0.257308
1520.62	0.353539	0.304321	0.244235
1522.17	0.353485	0.304265	0.254588
1523.73	0.358296	0.311611	0.259735
1525.29	0.350972	0.296791	0.249311
1526.85	0.358219	0.301686	0.26225
1528.41	0.353338	0.301657	0.259623
1529.97	0.365418	0.299165	0.267356
1531.53	0.353259	0.306493	0.256946
1533.09	0.360454	0.311337	0.272396
1534.64	0.3652	0.321052	0.261968
1536.2	0.369919	0.318493	0.269603
1537.76	0.36499	0.325707	0.264342
1539.32	0.3721	0.323152	0.271952
1540.87	0.364805	0.323056	0.269291
1542.43	0.381525	0.322984	0.279477
1543.98	0.379074	0.335091	0.284548
1545.54	0.371859	0.33506	0.279395
1547.09	0.381432	0.33505	0.292191
1548.65	0.386227	0.337486	0.292196
1550.2	0.386238	0.344788	0.297331
1551.76	0.395827	0.349657	0.302461
1553.31	0.405403	0.371525	0.307578
1554.87	0.424538	0.369067	0.320357
1556.42	0.419706	0.38117	0.325434
1557.97	0.441202	0.376266	0.335624
1559.53	0.453131	0.415077	0.358616
1561.08	0.477047	0.45148	0.389304
1562.63	0.498601	0.461211	0.407233
1564.18	0.551291	0.483105	0.453334
1565.73	0.580064	0.541439	0.504572
1567.29	0.647148	0.614362	0.558383
1568.84	0.695105	0.692175	0.630139
1570.39	0.807783	0.808938	0.760864
1571.94	0.958918	0.935554	0.894286
1573.49	1.08622	1.06472	1.05859
1575.04	1.24951	1.18905	1.14347
1576.59	1.3	1.25	1.2
1578.14	1.24959	1.18426	1.15892
1579.69	1.13679	1.06251	1.0255
1581.24	0.966561	0.899533	0.876815
1582.79	0.834856	0.773196	0.746239
1584.33	0.703205	0.688311	0.631119
1585.88	0.643511	0.591213	0.564724
1587.43	0.593336	0.520783	0.477652
1588.98	0.538216	0.496575	0.449561
1590.52	0.497406	0.457615	0.395628
1592.07	0.473371	0.406357	0.372499
1593.62	0.461344	0.396597	0.375089
1595.16	0.432455	0.386832	0.33905
1596.71	0.42284	0.362415	0.328769
1598.25	0.413236	0.355111	0.318499
1599.8	0.396406	0.357595	0.308234
1601.34	0.401268	0.352746	0.300545
1602.89	0.398896	0.338103	0.303163
1604.43	0.386863	0.347923	0.290296
1605.98	0.377226	0.338147	0.290313
1607.52	0.365162	0.32346	0.285157
1609.07	0.382052	0.328353	0.285152
1610.61	0.367565	0.323448	0.277403
1612.15	0.360321	0.318546	0.267077
1613.69	0.360318	0.316094	0.274813
1615.24	0.355487	0.318536	0.267067
1616.78	0.357887	0.318521	0.267053
1618.32	0.360275	0.318494	0.269604
1619.86	0.357833	0.303787	0.25926
1621.41	0.355391	0.31353	0.256651
1622.95	0.352959	0.308617	0.256625
1624.49	0.360166	0.308603	0.254039
1626.03	0.357756	0.313483	0.251462
1627.57	0.348128	0.308596	0.254032
1629.11	0.352926	0.303699	0.251446
1630.65	0.352893	0.301226	0.256555
1632.18	0.352841	0.291427	0.259067
1633.72	0.352775	0.296244	0.256429
1635.26	0.350313	0.301048	0.248673
1636.8	0.347866	0.298565	0.261416
1638.34	0.357395	0.300953	0.248583
1639.88	0.347803	0.29365	0.243445
1641.42	0.347782	0.29848	0.243427
1642.95	0.347761	0.30815	0.245961
1644.49	0.345349	0.288746	0.25104
1646.03	0.345321	0.291143	0.248459
1647.56	0.347679	0.300793	0.245882
1649.1	0.34289	0.303187	0.243312
1650.64	0.345259	0.298337	0.243298
1652.17	0.359542	0.298329	0.248385
1653.7	0.345248	0.298325	0.248381
1655.24	0.350005	0.300735	0.248375
1656.78	0.349993	0.293477	0.248363
1658.31	0.345214	0.295874	0.2458
1659.84	0.352324	0.286196	0.238145
1661.38	0.345159	0.298229	0.245744
1662.91	0.342749	0.293373	0.243169
1664.44	0.342712	0.295744	0.258355
1665.98	0.342675	0.293298	0.24563
1667.51	0.347378	0.295666	0.250658
1669.04	0.349712	0.300438	0.243029
1670.57	0.344953	0.295609	0.255654
1672.11	0.337838	0.283592	0.248043
1673.64	0.34255	0.293171	0.248023
1675.17	0.340167	0.288356	0.248
1676.7	0.347228	0.29073	0.250497
1678.23	0.34956	0.288311	0.250467
1679.76	0.3401	0.288292	0.242876
1681.29	0.340089	0.297852	0.247908
1682.82	0.342446	0.288281	0.237821
1684.35	0.347169	0.295465	0.255478
1685.88	0.337741	0.293078	0.242876
1687.41	0.344819	0.29308	0.242877
1688.94	0.342454	0.29786	0.242872
1690.46	0.342444	0.290671	0.242861
1691.99	0.340074	0.295443	0.25041
1693.52	0.340064	0.295431	0.242838
1695.05	0.347124	0.302593	0.247867
1696.57	0.347114	0.293021	0.237782
1698.1	0.337681	0.295399	0.237771
1699.63	0.340023	0.290607	0.237759

## Sheet: Figure 2c
Time (s)	Normal load (mN)	Reciprocating sliding distance (μm)
0	0.040576	0
0.5	0.095318	0
1	0.15811	0
1.5	0.194639	0
2	0.238715	0
2.5	0.254954	0
3	0.294084	0
3.5	0.298053	0
4	0.297296	0
4.5	0.325286	0
5	0.29002	0
5.5	0.302014	0
6	0.283757	0
6.5	0.266663	0
7	0.236688	0
7.5	0.238878	0
8	0.242716	0
8.5	0.220817	0
9	0.207715	0
9.5	0.204417	0
10	0.20796	0
10.5	0.178857	0
11	0.186192	0
11.5	0.184066	0
12	0.182626	0
12.5	0.179108	0
13	0.168983	0
13.5	0.157002	0
14	0.176955	0
14.5	0.165213	0
15	0.167839	0
15.5	0.194565	0
16	0.183789	0
16.5	0.168075	0
17	0.169052	0
17.5	0.213421	0
18	0.206407	0
18.5	0.220118	0
19	0.19514	0
19.5	0.186053	0
20	0.197335	0
20.5	0.20838	0
21	0.206927	0
21.5	0.210925	0
22	0.217246	0
22.5	0.224177	0
23	0.20894	0
23.5	0.201731	0
24	0.194797	0
24.5	0.199798	0
25	0.219906	0
25.5	0.193705	0
26	0.191969	0
26.5	0.217406	0
27	0.19805	0
27.5	0.197278	0
28	0.204472	0
28.5	0.17374	0
29	0.204413	0
29.5	0.183629	0
30	0.217956	0
30.5	0.218252	0
31	0.193296	0
31.5	0.191394	0
32	0.186344	0
32.5	0.203436	0
33	0.196796	0
33.5	0.18877	0
34	0.19045	0
34.5	0.174593	0
35	0.210438	0
35.5	0.156589	0
36	0.194211	0
36.5	0.20071	0
37	0.211761	0
37.5	0.178542	0
38	0.200724	0
38.5	0.195715	0
39	0.186831	0
39.5	0.19328	0
40	0.22424	0
40.5	0.209134	0
41	0.194153	0
41.5	0.195007	0
42	0.206492	0
42.5	0.199593	0
43	0.115181	0
43.5	0.196461	0
44	0.17793	0
44.5	0.195704	0
45	0.217336	0
45.5	0.202651	0
46	0.196562	0
46.5	0.205871	0
47	0.170503	0
47.5	0.193354	0
48	0.199652	0
48.5	0.17343	0
49	0.186442	0
49.5	0.21307	0
50	0.2026	0
50.5	0.173248	0
51	0.193941	0
51.5	0.175477	0
52	0.25494	0
52.5	0.200303	0
53	0.191881	0
53.5	0.220154	0
54	0.201918	0
54.5	0.213885	0
55	0.212207	0
55.5	0.202257	0
56	0.181405	0
56.5	0.200817	0
57	0.210165	0
57.5	0.204998	0
58	0.207421	0
58.5	0.172903	0
59	0.182942	0
59.5	0.171098	0
60	0.178808	0
60.5	0.200197	0
61	0.184238	0
61.5	0.202496	0
62	0.191809	0
62.5	0.204008	0
63	0.190425	0
63.5	0.185749	0
64	0.179994	0
64.5	0.18127	0
65	0.168686	0
65.5	0.192173	0
66	0.203626	0
66.5	0.183683	0
67	0.239369	0
67.5	0.195757	0
68	0.191509	0
68.5	0.209102	0
69	0.190884	0
69.5	0.204537	0
70	0.197325	0
70.5	0.195873	0
71	0.211976	0
71.5	0.198788	0
72	0.182599	0
72.5	0.220325	0
73	0.188602	0
73.5	0.204669	0
74	0.188756	0
74.5	0.207466	51.194
75	0.197382	60.878
75.5	0.210986	71.719
76	0.224266	77.408
76.5	0.204001	67.711
77	0.184278	57.311
77.5	0.193199	50.604
78	0.170951	50.604
78.5	0.195041	50.604
79	0.216841	50.604
79.5	0.199874	50.604
80	0.205939	50.604
80.5	0.197143	50.604
81	0.203116	50.604
81.5	0.185319	50.604
82	0.211791	50.604
82.5	0.19089	50.604
83	0.197282	50.604
83.5	0.217676	50.604
84	0.216645	50.604
84.5	0.221383	50.604
85	0.235859	50.604
85.5	0.242172	50.604
86	0.239785	50.604
86.5	0.236125	50.604
87	0.256115	56.063
87.5	0.2273	67.774
88	0.234746	77.316
88.5	0.226422	73.414
89	0.227471	63.577
89.5	0.20853	53.24
90	0.208313	50.629
90.5	0.205974	50.629
91	0.207825	50.419
91.5	0.209366	60.046
92	0.213065	70.124
92.5	0.210992	80.016
93	0.195877	70.552
93.5	0.190398	61.429
94	0.167585	51.12
94.5	0.180346	51.12
95	0.167423	51.12
95.5	0.165511	53.815
96	0.188724	63.955
96.5	0.179951	74.826
97	0.213216	76.352
97.5	0.20722	65.784
98	0.193749	56.165
98.5	0.191105	50.465
99	0.178585	50.465
99.5	0.177114	50.465
100	0.193436	55.42
100.5	0.214141	66.723
101	0.206561	77.387
101.5	0.217852	73.519
102	0.2027	63.396
102.5	0.182117	54.03
103	0.177335	50.492
103.5	0.181471	50.492
104	0.174471	50.014
104.5	0.184907	58.802
105	0.210657	67.453
105.5	0.337788	79.245
106	0.20179	73.164
106.5	0.186257	62.98
107	0.179865	52.525
107.5	0.177667	50.687
108	0.162096	50.687
108.5	0.160277	50.248
109	0.197824	59.748
109.5	0.210853	70.104
110	0.22033	79.31
110.5	0.213322	69.318
111	0.184198	58.838
111.5	0.197535	50.451
112	0.177599	50.451
112.5	0.200788	50.451
113	0.178567	53.178
113.5	0.21773	64.243
114	0.215726	75.878
114.5	0.216314	76.001
115	0.210983	66.244
115.5	0.191136	53.585
116	0.170739	50.639
116.5	0.196086	50.639
117	0.19554	50.016
117.5	0.187438	61.782
118	0.203787	72.169
118.5	0.213616	78.925
119	0.201109	68.15
119.5	0.206652	58.878
120	0.191814	50.955
120.5	0.191478	50.955
121	0.195069	50.015
121.5	0.226586	54.198
122	0.210485	63.465
122.5	0.247812	73.711
123	0.223976	74.914
123.5	0.197812	64.62
124	0.194064	54.132
124.5	0.18482	50.905
125	0.176367	50.905
125.5	0.179512	50.015
126	0.190183	60.261
126.5	0.209526	72.405
127	0.206636	79.531
127.5	0.199928	69.612
128	0.194204	58.786
128.5	0.191442	50.56
129	0.191011	50.56
129.5	0.160089	50.56
130	0.190541	50.56
130.5	0.18479	50.56
131	0.183392	50.56
131.5	0.181826	50.56
132	0.187741	50.56
132.5	0.190068	50.56
133	0.187001	50.56
133.5	0.18491	50.56
134	0.199352	50.56
134.5	0.19752	50.56
135	0.185567	50.56
135.5	0.210291	50.56
136	0.19898	50.56
136.5	0.191901	50.56
137	0.201689	50.56
137.5	0.225006	50.56
138	0.199175	50.56
138.5	0.207527	50.56
139	0.192541	50.56
139.5	0.18412	50.56
140	0.193628	50.56
140.5	0.199442	50.56
141	0.205186	50.56
141.5	0.211821	50.56
142	0.211116	50.56
142.5	0.19722	50.56
143	0.197081	50.56
143.5	0.211617	50.56
144	0.200634	50.56
144.5	0.203486	50.56
145	0.193333	50.56
145.5	0.17731	50.56
146	0.192274	50.56
146.5	0.194027	50.56
147	0.205079	50.56
147.5	0.183519	50.56
148	0.201482	50.56
148.5	0.203093	50.56
149	0.185824	50.56
149.5	0.240888	50.56
150	0.208537	50.56
150.5	0.191556	50.56
151	0.199576	50.56
151.5	0.19459	50.56
152	0.197415	50.56
152.5	0.189181	50.56
153	0.208536	50.56
153.5	0.197805	50.56
154	0.204787	50.56
154.5	0.203572	50.56
155	0.203039	50.56
155.5	0.18425	50.56
156	0.193555	50.56
156.5	0.192162	50.56
157	0.19632	50.56
157.5	0.180688	50.56
158	0.189469	50.56
158.5	0.19737	50.56
159	0.180634	50.56
159.5	0.174752	50.56
160	0.177954	50.56
160.5	0.191359	50.56
161	0.190787	50.56
161.5	0.189772	50.56
162	0.190579	50.56
162.5	0.205194	50.56
163	0.191375	50.56
163.5	0.211265	50.56
164	0.190802	50.56
164.5	0.195499	50.56
165	0.182742	50.56
165.5	0.187489	50.56
166	0.17795	50.56
166.5	0.189691	50.56
167	0.198049	50.56
167.5	0.211403	50.56
168	0.205613	50.56
168.5	0.206047	50.56
169	0.197492	50.56
169.5	0.214119	50.56
170	0.221057	50.56
170.5	0.218451	50.56
171	0.1988	50.56
171.5	0.204464	50.56
172	0.203333	50.56
172.5	0.217088	50.56
173	0.183915	50.56
173.5	0.21478	50.56
174	0.205875	50.56
174.5	0.191846	50.56
175	0.181791	50.56
175.5	0.188456	50.56
176	0.195007	50.56
176.5	0.189225	50.56
177	0.196442	50.56
177.5	0.196935	50.56
178	0.191575	50.56
178.5	0.196841	50.56
179	0.190187	50.56
179.5	0.169819	50.56
180	0.219036	50.56
180.5	0.192282	50.56
181	0.196541	50.56
181.5	0.216823	50.56
182	0.212429	50.56
182.5	0.195325	50.56
183	0.207252	50.56
183.5	0.202224	50.56
184	0.192972	50.56
184.5	0.214329	50.56
185	0.20655	50.56
185.5	0.198964	50.56
186	0.202573	50.56
186.5	0.185703	50.56
187	0.223553	50.56
187.5	0.220389	50.56
188	0.236774	50.56
188.5	0.233313	50.56
189	0.198473	50.56
189.5	0.208652	50.56
190	0.211001	50.56
190.5	0.185306	50.56
191	0.185284	50.56
191.5	0.1887	50.56
192	0.190698	50.56
192.5	0.209702	50.56
193	0.200771	50.56
193.5	0.200062	50.56
194	0.210833	50.56
194.5	0.185332	50.56
195	0.18773	50.56
195.5	0.213512	50.56
196	0.198962	50.56
196.5	0.176409	50.56
197	0.175451	50.56
197.5	0.208491	50.56
198	0.201081	50.56
198.5	0.218682	50.56
199	0.195919	50.56
199.5	0.212077	50.56
200	0.200811	50.56
200.5	0.201105	50.56
201	0.22962	50.56
201.5	0.186872	50.56
202	0.211433	50.56
202.5	0.20647	50.56
203	0.183883	50.56
203.5	0.193878	50.56
204	0.211417	50.56
204.5	0.210626	50.56
205	0.201642	50.56
205.5	0.196443	50.56
206	0.204757	50.56
206.5	0.184244	50.56
207	0.204892	50.56
207.5	0.191384	50.56
208	0.202364	50.56
208.5	0.179027	50.56
209	0.21191	50.56
209.5	0.187888	50.56
210	0.146956	50.56
210.5	0.216942	50.56
211	0.200295	50.56
211.5	0.199638	50.56
212	0.195203	50.56
212.5	0.228242	50.56
213	0.205039	50.56
213.5	0.189589	50.56
214	0.188489	50.56
214.5	0.19325	50.56
215	0.189796	50.56
215.5	0.187234	50.56
216	0.191664	50.56
216.5	0.192054	50.56
217	0.218809	50.56
217.5	0.182287	50.56
218	0.200865	50.56
218.5	0.203499	50.56
219	0.184073	50.56
219.5	0.175199	50.56
220	0.173835	50.56
220.5	0.182342	50.56
221	0.181284	50.56
221.5	0.203971	50.56
222	0.185618	50.56
222.5	0.196588	50.56
223	0.185445	50.56
223.5	0.19755	50.56
224	0.196398	50.56
224.5	0.212012	50.56
225	0.187106	50.56
225.5	0.212434	50.56
226	0.196766	50.56
226.5	0.177044	50.56
227	0.188358	50.56
227.5	0.205501	50.56
228	0.205894	50.56
228.5	0.185058	50.56
229	0.19631	50.56
229.5	0.198452	50.56
230	0.196215	50.56
230.5	0.198749	50.56
231	0.188003	50.56
231.5	0.18972	50.56
232	0.179012	50.56
232.5	0.189341	50.56
233	0.197507	50.56
233.5	0.184906	50.56
234	0.188086	50.56
234.5	0.199896	50.56
235	0.212531	50.56
235.5	0.200937	50.56
236	0.194633	50.56
236.5	0.180995	50.56
237	0.204129	50.56
237.5	0.203795	50.56
238	0.216135	50.56
238.5	0.185617	50.56
239	0.179206	50.56
239.5	0.19336	50.56
240	0.199816	50.56
240.5	0.20516	50.56
241	0.186722	50.56
241.5	0.184567	50.56
242	0.195632	50.56
242.5	0.21425	50.56
243	0.182419	50.56
243.5	0.19306	50.56
244	0.189311	50.56
244.5	0.206476	50.56
245	0.17864	50.56
245.5	0.199802	50.56
246	0.209406	50.56
246.5	0.192479	50.56
247	0.205968	50.56
247.5	0.203214	50.56
248	0.183732	50.56
248.5	0.220512	50.56
249	0.121164	50.56
249.5	0.206743	50.56
250	0.209147	50.56
250.5	0.21172	50.56
251	0.19815	50.56
251.5	0.198616	50.56
252	0.190515	50.56
252.5	0.214178	50.56
253	0.213331	50.56
253.5	0.19557	50.56
254	0.191876	50.56
254.5	0.207112	50.56
255	0.198753	50.56
255.5	0.190978	50.56
256	0.169595	50.56
256.5	0.193281	50.56
257	0.184263	50.56
257.5	0.170037	50.56
258	0.185146	50.56
258.5	0.182869	50.56
259	0.139045	50.56
259.5	0.175629	50.56
260	0.185213	50.56
260.5	0.218394	50.56
261	0.215471	50.56
261.5	0.201934	50.56
262	0.213761	50.56
262.5	0.194196	50.56
263	0.203579	50.56
263.5	0.21773	50.56
264	0.18942	50.56
264.5	0.206648	50.56
265	0.187609	50.56
265.5	0.196077	50.56
266	0.186901	50.56
266.5	0.182812	50.56
267	0.209112	50.56
267.5	0.204915	50.56
268	0.200155	50.56
268.5	0.227513	50.56
269	0.200821	50.56
269.5	0.182737	50.56
270	0.202164	50.56
270.5	0.179231	50.56
271	0.216198	50.56
271.5	0.202506	50.56
272	0.198737	50.56
272.5	0.203228	50.56
273	0.179905	50.56
273.5	0.196427	50.56
274	0.174023	50.56
274.5	0.200334	50.56
275	0.202948	50.56
275.5	0.182721	50.56
276	0.178584	50.56
276.5	0.204989	50.56
277	0.2147	50.56
277.5	0.200236	50.56
278	0.188096	50.56
278.5	0.180792	50.56
279	0.1959	50.56
279.5	0.187568	50.56
280	0.186208	50.56
280.5	0.175986	50.56
281	0.206514	50.56
281.5	0.200258	50.56
282	0.201614	50.56
282.5	0.1923	50.56
283	0.193191	50.56
283.5	0.19338	50.56
284	0.215557	50.56
284.5	0.20291	50.56
285	0.197959	50.56
285.5	0.210316	50.56
286	0.208918	50.56
286.5	0.212644	50.56
287	0.202861	50.56
287.5	0.199057	50.56
288	0.192145	50.56
288.5	0.185166	50.56
289	0.210584	50.56
289.5	0.199993	50.56
290	0.210176	50.56
290.5	0.180518	50.56
291	0.184435	50.56
291.5	0.181867	50.56
292	0.213768	50.56
292.5	0.188277	50.56
293	0.176102	50.56
293.5	0.207394	50.56
294	0.204198	50.56
294.5	0.1946	50.56
295	0.202479	50.56
295.5	0.208311	50.56
296	0.228333	50.56
296.5	0.222102	50.56
297	0.221324	50.56
297.5	0.201905	50.56
298	0.197517	50.56
298.5	0.195682	50.56
299	0.200933	50.56
299.5	0.215543	50.56
300	0.181401	50.56
300.5	0.187531	50.56
301	0.179067	50.56
301.5	0.206639	50.56
302	0.209649	50.56
302.5	0.195955	50.56
303	0.209089	50.56
303.5	0.19961	50.56
304	0.195517	50.56
304.5	0.206299	50.56
305	0.199797	50.56
305.5	0.205616	50.56
306	0.223836	50.56
306.5	0.182432	50.56
307	0.189953	50.56
307.5	0.199722	50.56
308	0.201859	50.56
308.5	0.203685	50.56
309	0.20589	50.56
309.5	0.179507	50.56
310	0.190819	50.56
310.5	0.186058	50.56
311	0.221929	50.56
311.5	0.205939	50.56
312	0.20598	50.56
312.5	0.219632	50.56
313	0.201526	50.56
313.5	0.203949	50.56
314	0.19501	50.56
314.5	0.198281	50.56
315	0.192111	50.56
315.5	0.203289	50.56
316	0.207156	50.56
316.5	0.207992	50.56
317	0.200868	50.56
317.5	0.188541	50.56
318	0.195439	50.56
318.5	0.179278	50.56
319	0.188513	50.56
319.5	0.186353	50.56
320	0.192723	50.56
320.5	0.197441	50.56
321	0.199569	50.56
321.5	0.187774	50.56
322	0.170559	50.56
322.5	0.187977	50.56
323	0.205127	50.56
323.5	0.204765	50.56
324	0.196611	50.56
324.5	0.189303	50.56
325	0.170611	50.56
325.5	0.205796	50.56
326	0.169356	50.56
326.5	0.20452	50.56
327	0.19594	50.56
327.5	0.199155	50.56
328	0.210678	50.56
328.5	0.205492	50.56
329	0.210222	50.56
329.5	0.182877	50.56
330	0.193321	50.56
330.5	0.199052	50.56
331	0.193621	50.56
331.5	0.197022	50.56
332	0.211067	50.56
332.5	0.207577	50.56
333	0.190429	50.56
333.5	0.228172	50.56
334	0.198429	50.56
334.5	0.190184	50.56
335	0.204393	50.56
335.5	0.203034	50.56
336	0.18352	50.56
336.5	0.205202	50.56
337	0.213018	50.56
337.5	0.191583	50.56
338	0.224986	50.56
338.5	0.192445	50.56
339	0.209193	50.56
339.5	0.196761	50.56
340	0.189346	50.56
340.5	0.184181	50.56
341	0.185814	50.56
341.5	0.218745	50.56
342	0.201689	50.56
342.5	0.199805	50.56
343	0.207209	50.56
343.5	0.209102	50.56
344	0.202291	50.56
344.5	0.217253	50.56
345	0.214781	50.56
345.5	0.202743	50.56
346	0.187548	50.56
346.5	0.197619	50.56
347	0.185066	50.56
347.5	0.190696	50.56
348	0.20977	50.56
348.5	0.208597	50.56
349	0.186397	50.56
349.5	0.213714	50.56
350	0.202023	50.56
350.5	0.198971	50.56
351	0.151227	50.56
351.5	0.183155	50.56
352	0.180153	50.56
352.5	0.191835	50.56
353	0.194936	50.56
353.5	0.180917	50.56
354	0.189494	50.56
354.5	0.204604	50.56
355	0.220819	50.56
355.5	0.207329	50.56
356	0.185829	50.56
356.5	0.185507	50.56
357	0.206215	50.56
357.5	0.199961	50.56
358	0.170048	50.56
358.5	0.228796	50.56
359	0.222407	50.56
359.5	0.208004	50.56
360	0.150802	50.56
360.5	0.204942	50.56
361	0.199929	50.56
361.5	0.233137	50.56
362	0.222335	50.56
362.5	0.185754	50.56
363	0.178015	50.56
363.5	0.175215	50.56
364	0.194722	50.56
364.5	0.203811	50.56
365	0.202719	50.56
365.5	0.220601	50.56
366	0.195619	50.56
366.5	0.224109	50.56
367	0.171121	50.56
367.5	0.219892	50.56
368	0.219928	50.56
368.5	0.23281	50.56
369	0.201921	50.56
369.5	0.202432	50.56
370	0.192402	50.56
370.5	0.181706	50.56
371	0.171977	50.56
371.5	0.183877	50.56
372	0.185058	50.56
372.5	0.191099	50.56
373	0.172746	50.56
373.5	0.197266	50.56
374	0.180185	50.56
374.5	0.181126	50.56
375	0.192099	50.56
375.5	0.211522	50.56
376	0.201175	50.56
376.5	0.203268	50.56
377	0.207253	50.56
377.5	0.186949	50.56
378	0.205905	50.56
378.5	0.207478	50.56
379	0.193176	50.56
379.5	0.204026	50.56
380	0.207815	50.56
380.5	0.186755	50.56
381	0.193501	50.56
381.5	0.20142	50.56
382	0.194248	50.56
382.5	0.198531	50.56
383	0.211167	50.56
383.5	0.160602	50.56
384	0.161324	50.56
384.5	0.175946	50.56
385	0.192549	50.56
385.5	0.185602	50.56
386	0.21346	50.56
386.5	0.195105	50.56
387	0.18661	50.56
387.5	0.165195	50.56
388	0.177435	50.56
388.5	0.207294	50.56
389	0.183663	50.56
389.5	0.188187	50.56
390	0.188283	50.56
390.5	0.183012	50.56
391	0.206238	50.56
391.5	0.214702	50.56
392	0.195213	50.56
392.5	0.190597	50.56
393	0.214805	50.56
393.5	0.303365	50.56
394	0.230141	50.56
394.5	0.222602	50.56
395	0.225288	50.56
395.5	0.230198	50.56
396	0.212646	50.56
396.5	0.194414	50.56
397	0.20188	50.56
397.5	0.212545	50.576
398	0.192343	61.5
398.5	0.216637	73.451
399	0.195826	76.787
399.5	0.203928	66.571
400	0.192955	57.311
400.5	0.164445	50.92
401	0.204479	50.92
401.5	0.204272	50.92
402	0.199852	56.371
402.5	0.209605	66.31
403	0.242522	76.312
403.5	0.204621	73.879
404	0.193164	63.236
404.5	0.200829	53.781
405	0.164969	51.223
405.5	0.181001	51.223
406	0.202678	50.024
406.5	0.192201	58.215
407	0.197593	67.562
407.5	0.214377	77.947
408	0.205471	72.852
408.5	0.195083	62.041
409	0.146663	50.891
409.5	0.184007	50.891
410	0.181311	50.024
410.5	0.20036	52.273
411	0.17483	63.375
411.5	0.211237	74.457
412	0.206593	77.217
412.5	0.173842	66.086
413	0.187537	55.974
413.5	0.172819	50.509
414	0.193993	50.509
414.5	0.182456	50.509
415	0.184974	59.245
415.5	0.209773	69.802
416	0.216743	78.886
416.5	0.209081	71.535
417	0.203499	61.999
417.5	0.191012	53.093
418	0.199154	51.166
418.5	0.186689	51.166
419	0.205476	50.025
419.5	0.214253	60.369
420	0.179659	70.071
420.5	0.1821	78.886
421	0.214398	70.826
421.5	0.204697	60.168
422	0.180327	50.918
422.5	0.166841	50.918
423	0.166208	50.918
423.5	0.174644	52.23
424	0.21125	61.293
424.5	0.193043	72.015
425	0.221462	78.737
425.5	0.205339	68.149
426	0.197316	58.226
426.5	0.196097	50.683
427	0.176156	50.683
427.5	0.193539	50.683
428	0.197386	54.468
428.5	0.219184	65.101
429	0.208232	76.137
429.5	0.230729	74.708
430	0.216372	64.111
430.5	0.187498	52.075
431	0.188727	50.944
431.5	0.189174	50.944
432	0.168024	51.103
432.5	0.183722	62.751
433	0.206722	72.79
433.5	0.18968	77.28
434	0.167957	68.26
434.5	0.169822	58.318
435	0.17288	50.694
435.5	0.199595	50.694
436	0.158389	50.694
436.5	0.169614	54.275
437	0.21812	64.419
437.5	0.206792	74.288
438	0.221268	78.21
438.5	0.226995	68.65
439	0.212484	58.286
439.5	0.206039	51.036
440	0.205045	51.036
440.5	0.188447	51.036
441	0.183388	55.436
441.5	0.20527	64.603
442	0.196156	73.838
442.5	0.217079	77.054
443	0.212375	65.983
443.5	0.182414	57.088
444	0.175142	51.084
444.5	0.18404	51.084
445	0.153111	51.084
445.5	0.201576	55.752
446	0.206852	66.857
446.5	0.230747	74.837
447	0.20266	74.347
447.5	0.185738	65.173
448	0.201222	55.75
448.5	0.167053	50.694
449	0.163219	50.694
449.5	0.199927	50.694
450	0.18687	57.118
450.5	0.199267	67.164
451	0.236098	78.085
451.5	0.208849	72.36
452	0.212548	63.143
452.5	0.191181	54.181
453	0.193734	51.34
453.5	0.187529	51.34
454	0.164322	50.174
454.5	0.23391	60.122
455	0.236067	69.425
455.5	0.239687	78.281
456	0.221471	72.542
456.5	0.180617	62.179
457	0.252328	52.916
457.5	0.206674	51.116
458	0.197382	51.116
458.5	0.193411	51.337
459	0.205075	61.325
459.5	0.206059	70.73
460	0.226749	79.065
460.5	0.188247	68.667
461	0.176695	58.496
461.5	0.169847	51.073
462	0.186843	51.073
462.5	0.186659	51.073
463	0.179589	56.368
463.5	0.18024	66.482
464	0.21221	77.318
464.5	0.20827	75.058
465	0.198644	64.588
465.5	0.19978	53.88
466	0.19162	50.972
466.5	0.160567	50.026
467	0.176556	50.43
467.5	0.187314	60.621
468	0.232349	70.982
468.5	0.232028	79.673
469	0.22298	70.847
469.5	0.207707	59.567
470	0.192417	50.695
470.5	0.198153	50.026
471	0.172501	50.026
471.5	0.197578	53.052
472	0.203937	63.67
472.5	0.215535	74.537
473	0.213382	77.611
473.5	0.200236	67.69
474	0.187491	55.126
474.5	0.166837	50.494
475	0.16655	50.494
475.5	0.182213	50.494
476	0.195411	57.759
476.5	0.193658	66.537
477	0.209512	77.052
477.5	0.194454	72.603
478	0.190941	63.557
478.5	0.18958	53.494
479	0.174407	51.289
479.5	0.186274	51.289
480	0.176584	50.26
480.5	0.199915	58.914
481	0.227416	69.64
481.5	0.233661	79.992
482	0.21482	70.238
482.5	0.21398	60.012
483	0.193395	50.38
483.5	0.17857	50.38
484	0.180255	50.38
484.5	0.185744	52.366
485	0.206782	62.553
485.5	0.195426	72.119
486	0.228479	79.678
486.5	0.208593	70.775
487	0.193238	59.391
487.5	0.183113	50.878
488	0.188977	50.026
488.5	0.205151	50.026
489	0.203565	52.996
489.5	0.22897	64.004
490	0.233636	73.032
490.5	0.242487	79.246
491	0.186229	68.581
491.5	0.220775	59.217
492	0.206968	50.367
492.5	0.207977	50.367
493	0.205246	50.367
493.5	0.231382	52.68
494	0.215095	63.61
494.5	0.241351	72.968
495	0.223356	76.818
495.5	0.224634	67.349
496	0.194008	57.348
496.5	0.199455	50.914
497	0.189188	50.914
497.5	0.191724	50.914
498	0.211217	55.881
498.5	0.238817	66.565
499	0.243445	77.942
499.5	0.17741	73.149
500	0.195641	62.14
500.5	0.182245	51.138
501	0.184914	51.138
501.5	0.19036	51.138
502	0.189449	51.761
502.5	0.205841	62.939
503	0.196472	71.112
503.5	0.221678	78.919
504	0.216875	68.702
504.5	0.205308	59.415
505	0.176767	50.938
505.5	0.205339	50.938
506	0.175787	50.938
506.5	0.191437	53.862
507	0.211962	63.758
507.5	0.221185	73.197
508	0.231283	79.22
508.5	0.224636	69.613
509	0.204248	60.454
509.5	0.161546	51.678
510	0.192491	50.552
510.5	0.159001	50.552
511	0.155483	51.624
511.5	0.196327	62.999
512	0.206967	72.964
512.5	0.189585	77.076
513	0.18776	66.315
513.5	0.189256	55.875
514	0.169157	51.057
514.5	0.170618	51.057
515	0.194243	51.057
515.5	0.196156	58.231
516	0.211116	67.023
516.5	0.223948	77.46
517	0.206544	74.92
517.5	0.191831	64.117
518	0.191845	53.344
518.5	0.174266	51.036
519	0.184779	51.036
519.5	0.193523	50.66
520	0.206432	62.299
520.5	0.191519	70.641
521	0.220187	80.032
521.5	0.202252	72.925
522	0.208477	63.533
522.5	0.182889	53.69
523	0.169464	50.706
523.5	0.163337	50.706
524	0.180526	50.029
524.5	0.192065	60.291
525	0.192668	68.721
525.5	0.202741	79.028
526	0.192847	73.493
526.5	0.18295	61.126
527	0.163627	52.075
527.5	0.175923	51.401
528	0.185052	51.401
528.5	0.192794	51.339
529	0.222674	61.457
529.5	0.241946	70.708
530	0.263127	79.589
530.5	0.23158	68.467
531	0.207847	55.829
531.5	0.20096	50.755
532	0.200471	50.755
532.5	0.186268	50.028
533	0.20824	57.043
533.5	0.223071	68.444
534	0.244575	76.059
534.5	0.237771	75.343
535	0.224461	65.018
535.5	0.191638	55.306
536	0.19761	51.111
536.5	0.196792	50.027
537	0.188078	50.027
537.5	0.189923	58.306
538	0.198395	69.789
538.5	0.217043	79.791
539	0.21921	70.824
539.5	0.18465	60.048
540	0.18367	50.459
540.5	0.178401	50.459
541	0.188773	50.459
541.5	0.154807	51.184
542	0.183456	64.269
542.5	0.18468	74.475
543	0.177002	78.046
543.5	0.187312	67.668
544	0.191959	57.844
544.5	0.171295	51.183
545	0.161331	51.183
545.5	0.166247	50.028
546	0.180486	57.277
546.5	0.188384	68.611
547	0.236249	79.229
547.5	0.219079	70.454
548	0.174068	59.065
548.5	0.180276	50.797
549	0.158897	50.797
549.5	0.194088	50.797
550	0.20636	54.19
550.5	0.196463	64.945
551	0.211251	77.358
551.5	0.214823	74.236
552	0.233069	63.763
552.5	0.196603	53.083
553	0.170453	51.081
553.5	0.196286	51.081
554	0.19418	50.028
554.5	0.197386	60.64
555	0.223906	71.842
555.5	0.230779	78.938
556	0.212218	68.695
556.5	0.199392	59.048
557	0.1932	50.596
557.5	0.190364	50.596
558	0.204779	50.596
558.5	0.193962	56.802
559	0.209446	66.92
559.5	0.222757	77.366
560	0.202735	74.911
560.5	0.191471	63.982
561	0.173206	54.219
561.5	0.176312	50.332
562	0.164487	50.332
562.5	0.186248	50.028
563	0.196695	57.35
563.5	0.197467	67.205
564	0.220994	79.059
564.5	0.204644	71.793
565	0.216608	62.397
565.5	0.208064	51.076
566	0.184184	51.076
566.5	0.215389	51.076
567	0.21201	51.852
567.5	0.192645	63.675
568	0.217139	73.896
568.5	0.229919	76.954
569	0.202533	66.644
569.5	0.196462	54.602
570	0.203272	50.84
570.5	0.180292	50.84
571	0.188662	50.028
571.5	0.191194	59.758
572	0.219784	68.74
572.5	0.207662	79.415
573	0.210159	72.838
573.5	0.180408	61.463
574	0.189452	50.692
574.5	0.173181	50.692
575	0.189418	50.692
575.5	0.200334	53.204
576	0.199551	62.556
576.5	0.188005	71.785
577	0.199393	79.146
577.5	0.206749	67.377
578	0.194016	57.368
578.5	0.164034	51.045
579	0.176216	51.045
579.5	0.167931	50.028
580	0.188739	56.884
580.5	0.207568	67.119
581	0.219139	75.923
581.5	0.267883	72.488
582	0.210105	61.285
582.5	0.196895	50.692
583	0.192495	50.692
583.5	0.174555	50.692
584	0.182644	51.299
584.5	0.191613	61.678
585	0.225124	72.161
585.5	0.231719	78.65
586	0.18488	68.3
586.5	0.182857	57.261
587	0.168344	51.063
587.5	0.186719	51.063
588	0.181168	51.063
588.5	0.182864	56.125
589	0.186273	65.852
589.5	0.210793	76.066
590	0.18922	73.799
590.5	0.207904	64.411
591	0.173562	53.117
591.5	0.197425	51.089
592	0.169642	51.089
592.5	0.200418	50.578
593	0.197993	59.419
593.5	0.215384	70.569
594	0.21771	79.14
594.5	0.184388	68.356
595	0.192093	58.771
595.5	0.187701	51.075
596	0.191779	51.075
596.5	0.171859	51.075
597	0.203598	55.022
597.5	0.199015	64.011
598	0.219339	74.161
598.5	0.215623	77.152
599	0.178569	66.163
599.5	0.188481	54.703
600	0.199683	51.171
600.5	0.180453	51.171
601	0.180839	50.029
601.5	0.189105	58.396
602	0.212563	69.859
602.5	0.210724	79.972
603	0.212507	69.833
603.5	0.204248	58.368
604	0.203415	50.787
604.5	0.188798	50.787
605	0.226713	50.787
605.5	0.205491	56.439
606	0.219273	65.57
606.5	0.27284	75.432
607	0.230185	75.446
607.5	0.219573	66.636
608	0.204453	56.461
608.5	0.21802	50.453
609	0.186038	50.453
609.5	0.198642	50.029
610	0.198753	58.54
610.5	0.207365	69.866
611	0.240675	80.017
611.5	0.201549	71.861
612	0.185529	62.072
612.5	0.196876	52.089
613	0.179388	50.988
613.5	0.195902	50.988
614	0.199662	53.157
614.5	0.195761	64.167
615	0.236606	74.858
615.5	0.215159	78.032
616	0.201376	66.494
616.5	0.17254	56.084
617	0.184434	50.932
617.5	0.169453	50.932
618	0.180282	50.932
618.5	0.190261	56.108
619	0.208151	67.741
619.5	0.217048	78.162
620	0.198495	73.401
620.5	0.195984	64.44
621	0.190868	55.228
621.5	0.194718	50.657
622	0.186609	50.03
622.5	0.178938	50.03
623	0.185184	59.615
623.5	0.21561	71.934
624	0.22406	80.08
624.5	0.207107	70.581
625	0.180855	61.106
625.5	0.1797	50.571
626	0.174965	50.03
626.5	0.186728	50.03
627	0.188231	53.639
627.5	0.16126	63.159
628	0.207709	74.166
628.5	0.215353	76.575
629	0.237873	67.295
629.5	0.200267	57.024
630	0.195714	51.062
630.5	0.178994	50.029
631	0.189806	50.029
631.5	0.189293	56.533
632	0.199275	66.562
632.5	0.221779	76.226
633	0.201468	74.346
633.5	0.214847	65.653
634	0.210168	52.685
634.5	0.187594	50.961
635	0.184633	50.961
635.5	0.176317	50.03
636	0.189448	58.919
636.5	0.214246	70.013
637	0.237169	79.971
637.5	0.210441	68.377
638	0.202789	58.299
638.5	0.182769	50.847
639	0.197997	50.847
639.5	0.199651	50.847
640	0.202344	54.041
640.5	0.213656	65.979
641	0.209399	74.772
641.5	0.212912	76.98
642	0.18936	66.822
642.5	0.219311	54.428
643	0.182756	51.014
643.5	0.16151	50.03
644	0.186192	50.03
644.5	0.181115	59.544
645	0.201046	68.683
645.5	0.188808	77.964
646	0.212592	72.828
646.5	0.204234	62.197
647	0.186934	52.775
647.5	0.181449	50.537
648	0.188484	50.537
648.5	0.177352	50.179
649	0.227905	60.056
649.5	0.203156	72.321
650	0.213702	78.807
650.5	0.203555	68.16
651	0.200989	58.063
651.5	0.184657	50.682
652	0.192562	50.682
652.5	0.187436	50.682
653	0.179562	54.175
653.5	0.199992	64.917
654	0.216247	74.323
654.5	0.218505	76.143
655	0.190857	66.594
655.5	0.191051	55.102
656	0.190999	50.383
656.5	0.176543	50.383
657	0.192806	50.031
657.5	0.212516	56.664
658	0.222401	65.434
658.5	0.219483	78.091
659	0.207768	72.735
659.5	0.196285	61.084
660	0.187662	51.859
660.5	0.18409	50.47
661	0.137885	50.03
661.5	0.182513	51.926
662	0.155249	61.93
662.5	0.198299	69.76
663	0.200406	79.872
663.5	0.230693	70.456
664	0.220248	59.356
664.5	0.192761	51.068
665	0.211365	51.068
665.5	0.198711	51.068
666	0.196872	54.43
666.5	0.20698	65.419
667	0.236931	75.294
667.5	0.227708	76.65
668	0.204354	66.256
668.5	0.181545	57.281
669	0.177192	50.766
669.5	0.184445	50.766
670	0.180489	50.766
670.5	0.165802	56.168
671	0.182305	66.092
671.5	0.197401	76.014
672	0.19811	74.959
672.5	0.186596	63.434
673	0.167933	52.557
673.5	0.197024	50.98
674	0.186578	50.98
674.5	0.205289	51.094
675	0.205499	61.73
675.5	0.212348	73.123
676	0.223763	78.241
676.5	0.231298	66.946
677	0.230098	56.884
677.5	0.195433	50.387
678	0.197144	50.387
678.5	0.188722	50.031
679	0.207432	55.529
679.5	0.215858	65.697
680	0.219904	73.822
680.5	0.211634	74.915
681	0.191904	65.725
681.5	0.166477	54.445
682	0.21561	50.489
682.5	0.157718	50.489
683	0.186922	50.435
683.5	0.198215	60.228
684	0.208935	71.907
684.5	0.224691	79.603
685	0.197998	69.213
685.5	0.196706	58.13
686	0.191596	50.695
686.5	0.19212	50.695
687	0.178792	50.695
687.5	0.181156	53.29
688	0.203462	63.355
688.5	0.224403	75.292
689	0.199183	76.975
689.5	0.194045	67.287
690	0.174613	57.303
690.5	0.187259	50.793
691	0.186729	50.793
691.5	0.178236	50.793
692	0.177003	56.255
692.5	0.192852	67.118
693	0.225094	77.408
693.5	0.227124	75.065
694	0.217855	64.378
694.5	0.202723	53.244
695	0.177538	51.274
695.5	0.16649	51.274
696	0.218564	50.969
696.5	0.207315	60.118
697	0.221117	71.002
697.5	0.249144	79.971
698	0.199766	71.318
698.5	0.203598	62.464
699	0.20492	52.379
699.5	0.178292	50.921
700	0.186546	50.921
700.5	0.193484	52.88
701	0.190654	63.425
701.5	0.196037	73.76
702	0.214546	76.725
702.5	0.188842	67.313
703	0.191268	57.269
703.5	0.16919	50.468
704	0.199531	50.468
704.5	0.185537	50.468
705	0.217685	56.314
705.5	0.233579	65.34
706	0.242704	76.143
706.5	0.200969	74.56
707	0.20299	64.089
707.5	0.197858	53.135
708	0.228757	50.831
708.5	0.194437	50.831
709	0.199264	51.234
709.5	0.195947	61.787
710	0.19243	71.788
710.5	0.245841	79.221
711	0.209915	68.559
711.5	0.213085	58.545
712	0.177583	51.048
712.5	0.206457	50.032
713	0.177929	50.032
713.5	0.194252	54.331
714	0.182791	64.119
714.5	0.204563	73.777
715	0.215076	77.849
715.5	0.191815	68.23
716	0.201233	57.107
716.5	0.180189	50.799
717	0.202681	50.799
717.5	0.178829	50.032
718	0.188765	57.116
718.5	0.199868	67.578
719	0.218897	76.947
719.5	0.214703	73.747
720	0.214915	63.024
720.5	0.184653	52.643
721	0.189079	50.936
721.5	0.170202	50.936
722	0.16662	50.823
722.5	0.195861	62.306
723	0.19805	71.617
723.5	0.215905	78.532
724	0.198493	69.364
724.5	0.18362	58.028
725	0.163745	51.28
725.5	0.18901	50.032
726	0.195834	50.032
726.5	0.181655	58.499
727	0.209829	68.378
727.5	0.207564	78.758
728	0.202025	72.869
728.5	0.205744	63.441
729	0.168634	53.288
729.5	0.180239	50.903
730	0.183439	50.032
730.5	0.182882	50.88
731	0.178872	62.829
731.5	0.225539	73.031
732	0.202637	79.17
732.5	0.192503	69.28
733	0.186673	58.771
733.5	0.189221	50.884
734	0.212168	50.884
734.5	0.192634	50.032
735	0.2091	55.22
735.5	0.218429	66.741
736	0.218378	75.922
736.5	0.215333	75.071
737	0.206117	63.822
737.5	0.222098	53.813
738	0.183168	51.042
738.5	0.206552	51.042
739	0.189071	50.032
739.5	0.220597	61.916
740	0.214666	71.18
740.5	0.20819	79.595
741	0.20745	68.078
741.5	0.194215	58.124
742	0.177498	50.396
742.5	0.176824	50.032
743	0.18908	50.032
743.5	0.191016	54.592
744	0.203858	63.924
744.5	0.205778	76.138
745	0.219832	75.876
745.5	0.205289	63.051
746	0.196087	55.1
746.5	0.172496	50.482
747	0.188328	50.482
747.5	0.173274	50.032
748	0.202295	59.551
748.5	0.220266	67.924
749	0.203006	77.396
749.5	0.223575	74.451
750	0.208871	64.558
750.5	0.185608	54.443
751	0.183568	51.243
751.5	0.199716	51.243
752	0.194775	50.667
752.5	0.187989	61.722
753	0.219813	72.112
753.5	0.230942	79.922
754	0.203615	68.272
754.5	0.187043	57.686
755	0.190404	51.062
755.5	0.187949	50.032
756	0.181982	50.032
756.5	0.181638	56.688
757	0.19688	66.542
757.5	0.223397	76.009
758	0.214886	74.167
758.5	0.178952	64.368
759	0.184445	52.539
759.5	0.187501	50.77
760	0.174312	50.77
760.5	0.173498	50.88
761	0.202222	62.944
761.5	0.199118	71.993
762	0.204143	79.671
762.5	0.191461	68.45
763	0.17492	58.497
763.5	0.184469	51.092
764	0.167681	51.092
764.5	0.153363	51.092
765	0.179208	55.435
765.5	0.181884	67.604
766	0.204478	78.191
766.5	0.17025	73.481
767	0.161647	62.457
767.5	0.160379	50.621
768	0.159179	50.621
768.5	0.193961	50.621
769	0.157245	51.498
769.5	0.175807	61.813
770	0.199004	70.667
770.5	0.218347	79.719
771	0.198804	69.328
771.5	0.200892	60.46
772	0.182149	50.453
772.5	0.197785	50.453
773	0.197483	50.032
773.5	0.224159	54.344
774	0.219427	65.039
774.5	0.218405	73.836
775	0.23785	76.741
775.5	0.232864	66.312
776	0.201005	55.983
776.5	0.213769	51.088
777	0.192714	51.088
777.5	0.1967	51.088
778	0.20768	59.071
778.5	0.211158	70.77
779	0.238717	79.979
779.5	0.233771	69.303
780	0.212006	59.334
780.5	0.196836	50.998
781	0.179826	50.998
781.5	0.210325	50.033
782	0.197597	53.133
782.5	0.219855	62.57
783	0.215794	73.03
783.5	0.224032	78.43
784	0.208688	67.709
784.5	0.177096	57.844
785	0.1875	50.653
785.5	0.203725	50.653
786	0.178293	50.653
786.5	0.19345	53.769
787	0.21829	63.448
787.5	0.1982	73.253
788	0.246268	79.415
788.5	0.225383	68.872
789	0.196401	58.251
789.5	0.165469	50.573
790	0.172677	50.573
790.5	0.181525	50.573
791	0.179661	54.022
791.5	0.186281	65.359
792	0.20412	76.727
792.5	0.201534	76.11
793	0.225411	65.521
793.5	0.180742	55.757
794	0.180299	50.709
794.5	0.161343	50.709
795	0.183043	50.709
795.5	0.194867	58.132
796	0.182676	69.788
796.5	0.208091	79.44
797	0.193619	70.652
797.5	0.185729	59.575
798	0.180068	50.475
798.5	0.184898	50.475
799	0.181774	50.034
799.5	0.190809	54.391
800	0.212908	64.813
800.5	0.20843	74.93
801	0.214535	77.924
801.5	0.181538	66.692
802	0.208385	56.201
802.5	0.186615	51.048
803	0.184006	51.048
803.5	0.179911	51.048
804	0.204044	55.748
804.5	0.197971	65.477
805	0.20002	78.203
805.5	0.223413	72.46
806	0.226648	61
806.5	0.169709	51.09
807	0.207045	51.09
807.5	0.204963	51.09
808	0.196775	51.812
808.5	0.220794	62.683
809	0.220963	72.908
809.5	0.217513	77.594
810	0.218787	65.773
810.5	0.222393	54.616
811	0.209538	50.696
811.5	0.190036	50.696
812	0.208766	50.696
812.5	0.185372	58.398
813	0.194098	70.242
813.5	0.221687	80.086
814	0.203335	69.765
814.5	0.195139	58.904
815	0.17311	50.855
815.5	0.181563	50.855
816	0.184984	50.855
816.5	0.180504	53.26
817	0.177818	62.453
817.5	0.2054	73.296
818	0.196488	77.518
818.5	0.19893	66.671
819	0.182047	55.211
819.5	0.195963	50.459
820	0.19273	50.459
820.5	0.163577	50.033
821	0.182693	59.533
821.5	0.196472	68.88
822	0.217224	77.306
822.5	0.235132	71.508
823	0.203095	61.631
823.5	0.187483	52.052
824	0.192337	50.951
824.5	0.193477	50.033
825	0.21053	51.947
825.5	0.214368	63.225
826	0.243264	73.367
826.5	0.233633	78.194
827	0.205526	67.745
827.5	0.220997	56.302
828	0.19072	51.051
828.5	0.184083	51.051
829	0.179238	51.051
829.5	0.176955	51.051
830	0.20087	51.051
830.5	0.157305	51.051
831	0.170273	51.051
831.5	0.07333	51.051
832	0.312396	51.051
832.5	0.181691	51.051
833	0.220817	51.051
833.5	0.176626	51.051
834	0.169938	51.051
834.5	0.196728	51.051
835	0.201512	51.051
835.5	0.19333	51.051
836	0.185005	51.051
836.5	0.196719	51.051
837	0.176291	51.051
837.5	0.200199	51.051
838	0.193306	51.051
838.5	0.1915	51.051
839	0.189466	51.051
839.5	0.199968	51.051
840	0.274611	51.051
840.5	0.218362	51.051
841	0.199533	51.051
841.5	0.207627	51.051
842	0.242226	51.051
842.5	0.090161	51.051
843	0.179399	51.051
843.5	0.195401	51.051
844	0.200745	51.051
844.5	0.211705	51.051
845	0.156292	51.051
845.5	0.189028	51.051
846	0.177231	51.051
846.5	0.155573	51.051
847	0.191516	51.051
847.5	0.161321	51.051
848	0.202257	51.051
848.5	0.170461	51.051
849	0.200702	51.051
849.5	0.195584	51.051
850	0.175453	51.051
850.5	0.198293	51.051
851	0.194348	51.051
851.5	0.196823	51.051
852	0.207738	51.051
852.5	0.204637	51.051
853	0.199658	51.051
853.5	0.202277	51.051
854	0.204841	51.051
854.5	0.202969	51.051
855	0.215422	51.051
855.5	0.204203	51.051
856	0.175402	51.051
856.5	0.190514	51.051
857	0.214775	51.051
857.5	0.214384	51.051
858	0.187752	50.037
858.5	0.194692	54.469
859	0.22797	64.424
859.5	0.234316	74.882
860	0.221918	76.657
860.5	0.20161	67.177
861	0.197266	57.874
861.5	0.17662	51.17
862	0.201367	51.17
862.5	0.199754	51.17
863	0.192515	55.79
863.5	0.20233	64.597
864	0.209723	75.114
864.5	0.226638	78.137
865	0.203819	67.242
865.5	0.194324	57.278
866	0.182216	51.17
866.5	0.188252	50.034
867	0.165883	50.034
867.5	0.198307	58.695
868	0.210545	68.085
868.5	0.202284	77.061
869	0.194483	73.814
869.5	0.190046	63.547
870	0.206723	52.807
870.5	0.18285	50.787
871	0.19826	50.787
871.5	0.198614	50.039
872	0.148165	60.865
872.5	0.227718	71.629
873	0.225089	79.724
873.5	0.216905	68.789
874	0.189517	58.323
874.5	0.19792	50.95
875	0.213409	50.95
875.5	0.181877	50.95
876	0.192361	54.363
876.5	0.212492	63.202
877	0.211395	74.002
877.5	0.210132	77.703
878	0.206122	67.707
878.5	0.184387	59.181
879	0.185345	50.58
879.5	0.182951	50.034
880	0.199081	50.034
880.5	0.188106	53.131
881	0.195472	62.273
881.5	0.210427	73.884
882	0.213764	76.599
882.5	0.196936	66.655
883	0.182547	55.399
883.5	0.185702	50.665
884	0.189438	50.665
884.5	0.198513	50.665
885	0.182294	58.594
885.5	0.203902	68.576
886	0.229105	80.01
886.5	0.203214	69.987
887	0.187541	59.479
887.5	0.188544	50.537
888	0.194125	50.037
888.5	0.198153	50.037
889	0.199093	54.718
889.5	0.197043	64.446
890	0.218538	73.904
890.5	0.234539	77.146
891	0.207024	66.799
891.5	0.189147	55.936
892	0.203583	51.102
892.5	0.179161	51.102
893	0.196356	50.035
893.5	0.214634	57.031
894	0.22978	66.834
894.5	0.225266	76.95
895	0.23742	73.94
895.5	0.225291	63.035
896	0.195897	52.993
896.5	0.208063	51.23
897	0.200735	51.23
897.5	0.190589	51.286
898	0.187328	61.771
898.5	0.199262	72.33
899	0.229953	78.218
899.5	0.238823	67.544
900	0.188353	55.886
900.5	0.197989	50.491
901	0.190601	50.491
901.5	0.16959	50.491
902	0.1668	55.629
902.5	0.180551	67.416
903	0.217024	76.968
903.5	0.210752	73.883
904	0.194547	62.581
904.5	0.170199	50.974
905	0.178985	50.974
905.5	0.153131	50.974
906	0.168683	51.501
906.5	0.183838	62.398
907	0.213533	72.844
907.5	0.197759	77.75
908	0.213343	67.635
908.5	0.191496	57.935
909	0.193755	51.026
909.5	0.18365	51.026
910	0.179703	51.026
910.5	0.180216	57.404
911	0.197314	66.53
911.5	0.198459	77.269
912	0.21982	72.65
912.5	0.185018	64.177
913	0.173836	53.494
913.5	0.176625	50.479
914	0.213931	50.479
914.5	0.181858	50.036
915	0.184871	58.088
915.5	0.189544	67.367
916	0.207181	79.054
916.5	0.215766	70.901
917	0.190812	59.397
917.5	0.188929	50.897
918	0.178713	50.897
918.5	0.177744	50.897
919	0.182951	54.344
919.5	0.188107	64.249
920	0.21018	74.821
920.5	0.198822	76.526
921	0.208504	66.094
921.5	0.212596	56.552
922	0.168036	50.899
922.5	0.209793	50.899
923	0.187352	50.035
923.5	0.203529	59.418
924	0.21215	70.621
924.5	0.227357	79.655
925	0.203775	70.067
925.5	0.178724	58.186
926	0.186888	51.232
926.5	0.194479	50.036
927	0.186237	50.036
927.5	0.19709	55.894
928	0.197326	66.832
928.5	0.206854	77.312
929	0.205249	73.502
929.5	0.184399	62.087
930	0.183219	51.838
930.5	0.17881	51.034
931	0.177967	50.036
931.5	0.175544	52.896
932	0.197778	62.794
932.5	0.195599	74.077
933	0.212104	78.135
933.5	0.206	67.297
934	0.190727	59.141
934.5	0.180933	51.065
935	0.190697	50.036
935.5	0.193234	50.036
936	0.192279	55.961
936.5	0.220928	64.599
937	0.23605	74.982
937.5	0.214447	76.78
938	0.217908	66.648
938.5	0.184184	55.247
939	0.184434	50.822
939.5	0.177269	50.037
940	0.186965	50.037
940.5	0.195405	57.671
941	0.228245	67.787
941.5	0.227201	79.292
942	0.219858	71.888
942.5	0.193407	62.015
943	0.186706	53.537
943.5	0.180548	51.122
944	0.172554	51.122
944.5	0.192012	50.939
945	0.201536	62.454
945.5	0.219305	73.867
946	0.192834	77.788
946.5	0.206674	67.295
947	0.197789	56.451
947.5	0.188622	51.205
948	0.199983	51.205
948.5	0.199539	51.205
949	0.202013	57.405
949.5	0.222566	67.627
950	0.217465	78.481
950.5	0.201222	71.509
951	0.228783	62.492
951.5	0.184402	51.606
952	0.179859	51.008
952.5	0.186407	51.008
953	0.207041	52.877
953.5	0.20924	64.339
954	0.214817	75.255
954.5	0.21072	76.557
955	0.226085	65.43
955.5	0.167833	54.786
956	0.194528	50.862
956.5	0.183801	50.036
957	0.189947	50.036
957.5	0.194385	58.949
958	0.210558	68.98
958.5	0.220266	79.38
959	0.216851	71.559
959.5	0.173377	59.922
960	0.168978	51.61
960.5	0.177383	51.053
961	0.176334	50.037
961.5	0.175889	52.928
962	0.198351	63.4
962.5	0.222891	74.171
963	0.210995	76.962
963.5	0.203445	66.446
964	0.186996	56.232
964.5	0.191853	51.049
965	0.189301	51.049
965.5	0.175481	51.049
966	0.203673	57.148
966.5	0.22868	67.139
967	0.203453	75.527
967.5	0.207326	74.347
968	0.208335	63.982
968.5	0.19724	55.219
969	0.197864	50.577
969.5	0.160384	50.577
970	0.167503	50.577
970.5	0.187649	58.164
971	0.193565	67.963
971.5	0.205238	77.786
972	0.201881	72.717
972.5	0.166279	61.414
973	0.185622	52.124
973.5	0.174222	50.572
974	0.187252	50.572
974.5	0.168396	51.445
975	0.201138	60.733
975.5	0.184029	71.175
976	0.224927	79.471
976.5	0.210593	69.356
977	0.19457	59.016
977.5	0.174546	51.114
978	0.189326	51.114
978.5	0.167937	51.114
979	0.209225	53.933
979.5	0.212413	64.896
980	0.22703	73.587
980.5	0.216657	76.753
981	0.205515	65.097
981.5	0.201548	56.334
982	0.200623	50.795
982.5	0.193189	50.036
983	0.206823	50.036
983.5	0.217197	59.365
984	0.205449	69.624
984.5	0.23628	79.8
985	0.150004	71.468
985.5	0.182749	61.195
986	0.159533	51.187
986.5	0.179083	51.187
987	0.17472	51.187
987.5	0.185235	53.022
988	0.21033	61.411
988.5	0.215478	70.12
989	0.212794	79.717
989.5	0.203239	71.817
990	0.199199	61.251
990.5	0.186266	52.638
991	0.18463	51.118
991.5	0.189154	51.118
992	0.21508	50.824
992.5	0.202818	61.425
993	0.242215	70.577
993.5	0.220825	79.545
994	0.218787	69.52
994.5	0.207976	61.943
995	0.182964	51.022
995.5	0.185405	51.022
996	0.180621	50.037
996.5	0.190902	52.403
997	0.194348	61.532
997.5	0.214377	72.672
998	0.213451	78.194
998.5	0.199972	66.167
999	0.207514	56.896
[truncated: 190,654 more rows]

## Sheet: Figure 3d
Displacement (Å)	Pressure (GPa)
0	0.0290765
0.2	0.604151
0.4	0.90963
0.6	1.22394
0.8	1.74623
1	2.03944
1.2	2.34446
1.4	2.62192
1.45	2.71594
1.5	2.81559
1.55	2.95325
1.6	3.0248
1.65	3.19305
1.7	3.36355
1.75	3.51356
1.8	0.972215

## Sheet: Figure 3e
Displacement (Å)	Shear stress (GPa)
	0 Gpa	Pcr	breakdown
0	0	0	0
0.4	0.001032	0.016517	2.32416
0.8	0.001875	0.025741	3.68744
1.2	0.000989	0.045593	2.92731
1.6	0.000508	0.089162	1.41682
2	0.000681	0.108434	1.0234
2.4	0.000509	0.126201	0.707363
2.8	0.000391	0.136113	0.511636
3.2	0.00037	0.165974	0.3404
3.6	0.000378	0.137253	0.227606
4	0.000307	0.111691	0.25096
4.4	0.002312	0.100335	0.281585
4.8	0.000469	0.091635	0.447443
5.2	0.000554	0.095199	0.806835
5.6	0.000796	0.098898	1.23541
6	0.000378	0.08857	1.711
6.4	0.001271	0.068353	2.19599
6.8	0.001829	0.036215	3.43322
7.2	0.000818	0.017674	3.01635
7.6	0.00015	0.003327	0.111188

## Sheet: Figure 4a
Materials	Breakdown pressure (GPa)
Os	9.78
W	5.74
Re	4.99
Ni	3.79
Co	3.61
Ta	3.44
Hf	2.11
Ti	1.54
Zr	1.31

## Sheet: Figure 4b
Features	Correlation coefficients
Bulk modulus	0.951
First ionization energy	0.898
Density	0.81
Electronegativity	0.808
Surface energy	0.795

## Sheet: Figure 4c
Bulk modulus (GPa)	Breakdown pressure (GPa)
323	5.74
462	9.78
372	4.99
186	3.79
191	3.61
105	1.54
200	3.44
83.3	1.31
109	2.11

## Sheet: Figure 4d
First ionization energy (eV)	Breakdown pressure (GPa)
7.86	5.74
8.44	9.78
7.83	4.99
7.64	3.79
7.88	3.61
6.83	1.54
7.55	3.44
6.63	1.31
6.83	2.11

[truncated: 17 more sheets: Figure 4e, Figure 4f, Figure S1a, Figure S1b, Figure S1e, Figure S2b, Figure S2d, Figure S3b, Figure S3c, Figure S4, Figure S5, Figure S6d, Figure S6e, Figure S6f, Figure S7bc, Figure S8def , Table S1]
